# Supplementary material for: Towards a More Reliable Identification of Isomeric Metabolites Using Pattern Guided Retention Validation
Source: Metabolites. 2020 Nov 12;10(11):457. doi: 10.3390/metabo10110457 (PMC7696895; doi:10.3390/metabo10110457)
Supplement: Supplementary file 1 [file metabolites-10-00457-s001.zip › Supple/Supplementary_Tables.xlsx]

## Sheet: 1_Summary
	Supplementary table 1 - overview of compound and isomer counts in KEGG and HMDB database
	Number of compounds, different masses and isobars in the KEGG or HMDB database.
	Full set refers to all metabolites in the database (organic compounds with defined mass and less than 1500 Dalton)
	Human subset refers to metabolites in pathways present in humans (KEGG) or described as "detected" or "quantified" (HMDB)
	The "human non-lipd" dataset contains only metabolite not containing "number:number" which describes the length of fatty acids and their double-bonds.
	full set		KEGG	HMDB
		number of compounds	7133	109573
		number of different masses	3877	12738
		average no of compounds per mass	1.83982	8.60206
		compounds without isobars	2.616 (36,7%)	6.356 (5.8%)
		max. number of isobars	76	1456
	human subset
		number of compounds	2504	8879
		number of different masses	1589	2178
		average no of compounds per mass	1.57583	4.07668
		compounds without isobars	1.125 (44.9%)	1.264 (14%)
		max. number of isobars	22	214
	human non-lipid
		number of compounds		2976
		number of different masses		1608
		average no of compounds per mass		1.85075
		compounds without isobars		1.066 (35.8%)
		max. number of isobars		48

## Sheet: 2_KEGG isomer count
	Supplementary table 2 - Isomeric distribution in KEGG database
	Shown are cummulative contributions (in percent) of the isomer fractions to the metabolite count within the KEGG database.
	all includes all metabolites, while human indicates the human subset, with exact mass or masses rounded to unit resolution.
	The colored numbers indicates thresholds mentioned in the text.
	Red = 80% threshold (20% of the compounds are above), yellow = 50% threshold
	Number of isomers	all, exact mass (n = 7133)	all, unit resolution (n = 7133)	human, exact mass (n = 2504)	human, unit resolution (n = 2504)
	1	36.6746	3.00014	44.9281	9.0655
	2	54.4511	6.53302	66.5735	19.8482
	3	65.5124	10.5706	78.0751	28.8339
	4	73.4193	14.0474	86.0623	37.7796
	5	77.9756	19.3046	88.8578	45.1677
	6	82.1814	23.3422	91.254	54.0335
	7	84.9292	27.562	93.4904	61.5815
	8	88.1817	30.8145	94.7684	69.8882
	9	89.1911	34.8521	96.2061	75.9984
	10	90.3126	36.8148	97.4042	79.5927
	11	91.2379	40.2075		83.5463
	12	91.7426	42.731		85.4633
	13	92.4716	45.4647	98.4425	88.5783
	14	93.0604	47.82		89.1374
	15	93.2707	50.3435		89.7364
	16	93.9436	52.8109		91.0144
	17	94.4203	55.4325	99.1214	93.73
	18		57.4513		95.1677
	19	94.6867	59.0495
	20		62.4141		95.9665
	21	94.9811	65.0638
	22	95.5979	66.6059	100	97.7236
	23		68.863
	24		70.8818
	25		74.0362
	26	96.6914	74.4007
	27		75.9148
	28	97.084	76.6998		98.8419
	29	97.4905	78.3261		100
	30	97.9111	80.0084
	31		82.1814
	33	98.3738	83.5693
	34		84.5226
	35		85.9947
	37		86.5134
	38		87.0461
	39		89.2331
	40	98.9345	89.7939
	41		90.9435
	43		92.752
	44		93.3688
	45		93.9997
	47		94.6586
	49		95.3456
	51		96.0606
	52		96.7896
	62		97.6588
	76	100	98.7242
	91		100

## Sheet: 3_HMDB isomer count
	Supplementary table 3 - Isomeric distribution in HMDB database
	Shown are cummulative contributions (in percent) of the isomer fractions to the metabolite count within the HMDB database.
	all includes all metabolites, while human indicates the human subset, with exact mass or masses rounded to unit resolution.
	The colored numbers indicates thresholds mentioned in the text.
	Red = 80% threshold (20% of the compounds are above), yellow = 50% threshold
	Number of isomers	all, exact mass (n = 30339)	all, unit resolution (n = 30339)	human, exact mass (n = 2976)	human, unit resolution (n = 2976)
	1	19.6051	0.481229	35.8199	4.33468
	2	31.0294	1.12067	54.7715	10.1142
	3	38.762	1.90184	64.0457	14.6505
	4	45.2355	2.60061	72.6478	20.9677
	5	49.9654	3.34223	77.8562	25.8401
	6	54.4547	4.05419	83.703	30.4772
	7	57.9386	4.76944	86.5255	35.6519
	8	61.4984	5.34955	87.8696	39.6841
	9	64.1682	5.79452	89.9866	44.8253
	10	67.7939	6.6515	91.6667	49.8656
	11	70.0056	7.4129	93.1452	53.1922
	12	72.3788	7.92709	93.9516	56.418
	13	74.3498	8.69838	94.8253	61.2231
	14	76.1495	9.57513	95.2957	63.1048
	15	77.5339	10.2673	96.3038	67.1371
	16	79.2742	10.9002		71.4382
	17	80.563	12.0208		74.8656
	18	81.7496	13.0888		79.0995
	19	82.6889	13.9029	96.9422	79.7379
	20	83.6119	14.9576		80.4099
	21	84.9962	15.9267	97.6478	81.1156
	22	86.0114	17.1594	98.3871	83.3333
	23	86.9211	18.5998		86.4247
	24	87.554	19.7864		88.8441
	25	88.2132	20.94
	26	88.556	22.3112		90.5914
	27	89.7129	24.0021		92.4059
	28	90.7281	25.2942
	29	91.5884	26.3456		93.3804
	30	92.3794	28.4222		94.3884
	31	92.686	29.5461
	32	93.2134	31.1283
	33	93.3221	31.8896		95.4973
	34	93.5463	33.1224
	35	93.8923	33.6992
	36	94.1297	34.5298
	37		35.3835
	38	94.2549	36.135
	39	94.6406	36.7777
	40	94.7724	37.8325		96.8414
	41	95.1778	38.2379
	42	95.3163	39.0685
	43		39.9189
	44	95.4613	40.499		98.3199
	45		40.7957
	46		41.4022
	47	95.6162	41.712
	48	95.7744	42.3448	100
	49	96.2589	43.7984
	50	96.4237	44.128		100
	51	96.5918	44.9685
	52	97.106	45.8255
	53		46.699
	54		47.0549
	55		47.9614
	56	97.6598	48.5151
	57		48.8909
	58		49.2732
	59	97.8542	50.44
	60		51.8244
	62	98.0586	52.8462
	63	98.2663	53.2615
	64		53.6834
	65		54.5404
	66		55.6281
	67	98.4871	56.7323
	68		56.9564
	69		58.321
	70	98.7178	58.5517
	71		59.2538
	72		60.4404
	73		60.681
	74		61.1688
	75		61.6632
	76		62.4147
	77		62.9223
	78		64.2078
	79		64.989
	80	98.9815	65.78
	81		66.581
	82		67.3918
	83		67.939
	84		68.7696
	85		69.3299
	86		70.1803
	88	99.2716	71.0505
	89		71.6372
	90		72.2305
	91		72.5304
	92		72.8336
	93		74.0598
	95		74.9992
	96		75.632
	98		76.6011
	99		76.9274
	100		77.257
	101		78.5886
	103		78.9281
	104		79.2709
	106	99.6209	79.6203
	107		80.6783
	108		81.3903
	109		82.4681
	110		82.8307
	113		83.2031
	114		83.5789
	115	100	85.0951
	116		85.8598
	117		87.4024
	118		87.7913
	119		88.1835
	120		88.5791
	122		90.1875
	124		90.5963
	126		91.0116
	127		91.4302
	128		92.274
	129		92.6992
	131		93.131
	137		93.5825
	141		94.0473
	145		95.959
	146		96.4402
	147		97.4093
	149		97.9004
	151		98.3981
	158		98.9189
	162		99.4528
	166		100

## Sheet: 4_KEGG_isomeric compounds
	Supplementary table 4 - Isomeric compounds in KEGG database
	Compounds with more than one isomeric mass in the KEGG database.
	KEGG ID	Name	Formula	Molecular weight	Number of isobars	Isomeric Compounds
	C00085	D-Fructose 6-phosphate	C6H13O9P	260.03	22	C00085= D-Fructose 6-phosphate C00092= D-Glucose 6-phosphate C00103= D-Glucose 1-phosphate C00275= D-Mannose 6-phosphate C00446= alpha-D-Galactose 1-phosphate C00636= D-Mannose 1-phosphate C00663= beta-D-Glucose 1-phosphate C00668= alpha-D-Glucose 6-phosphate C01094= D-Fructose 1-phosphate C01097= D-Tagatose 6-phosphate C01113= D-Galactose 6-phosphate C01172= beta-D-Glucose 6-phosphate C01177= In…
	C00031	D-Glucose	C6H12O6	180.063	17	C00031= D-Glucose C00095= D-Fructose C00124= D-Galactose C00137= myo-Inositol C00159= D-Mannose C00221= beta-D-Glucose C00247= L-Sorbose C00267= alpha-D-Glucose C00795= D-Tagatose C00984= alpha-D-Galactose C01487= D-Allose C01720= L-Fuconate C01825= L-Galactose C01934= L-Rhamnonate C02336= beta-D-Fructose C06153= scyllo-Inositol C19891= 1D-chiro-Inositol
	C00198	D-Glucono-1,5-lactone	C6H10O6	178.048	13	C00198= D-Glucono-1,5-lactone C00204= 2-Dehydro-3-deoxy-D-gluconate C00691= 2,4,6/3,5-Pentahydroxycyclohexanone C01040= L-Gulono-1,4-lactone C01115= L-Galactono-1,4-lactone C01216= 2-Dehydro-3-deoxy-D-galactonate C02669= D-Galactono-1,5-lactone C03383= D-Galactono-1,4-lactone C06892= 2-Deoxy-5-keto-D-gluconic acid C16737= 5-Deoxy-D-glucuronate C20251= 1-Keto-D-chiro-inositol C20680= 2-Dehydro-3-d…
	C02165	Leukotriene B4	C20H32O4	336.23	13	C02165= Leukotriene B4 C04822= 8(R)-HPETE C05356= 5(S)-HPETE C05965= 12(S)-HPETE C05966= 15(S)-HPETE C14781= 15H-11,12-EETA C14808= Hepoxilin A3 C14810= Hepoxilin B3 C14812= 12(R)-HPETE C14813= 11H-14,15-EETA C14820= 11(R)-HPETE C14821= 9(S)-HPETE C14823= 8(S)-HPETE
	C00430	5-Aminolevulinate	C5H9NO3	131.058	10	C00430= 5-Aminolevulinate C01073= N-Acetyl-beta-alanine C01110= 5-Amino-2-oxopentanoic acid C01157= Hydroxyproline C01165= L-Glutamate 5-semialdehyde C03341= 2-Amino-4-oxopentanoic acid C03440= cis-4-Hydroxy-D-proline C03741= (S)-4-Amino-5-oxopentanoate C05147= trans-3-Hydroxy-L-proline C19706= cis-3-Hydroxy-L-proline
	C01088	(R)-3,3-Dimethylmalate	C6H10O5	162.053	10	C01088= (R)-3,3-Dimethylmalate C01989= 3-Ethylmalate C02488= (R)-2-Ethylmalate C02991= L-Rhamnono-1,4-lactone C03652= (2R,3S)-2,3-Dimethylmalate C03827= 2-Dehydro-3-deoxy-L-fuconate C03979= 2-Dehydro-3-deoxy-L-rhamnonate C16390= (S)-2-(Hydroxymethyl)glutarate C17209= 2-Deoxy-scyllo-inosose C18028= L-Fucono-1,5-lactone
	C00089	Sucrose	C12H22O11	342.116	10	C00089= Sucrose C00185= Cellobiose C00208= Maltose C00243= Lactose C00252= Isomaltose C01083= alpha,alpha-Trehalose C01235= alpha-D-Galactosyl-(1->3)-1D-myo-inositol C01725= Levanbiose C05400= Epimelibiose C05402= Melibiose
	C00121	D-Ribose	C5H10O5	150.053	9	C00121= D-Ribose C00181= D-Xylose C00259= L-Arabinose C00309= D-Ribulose C00310= D-Xylulose C00312= L-Xylulose C00476= D-Lyxose C00508= L-Ribulose C01508= L-Lyxose
	C04742	(15S)-15-Hydroxy-5,8,11-cis-13-trans-eicosatetraenoate	C20H32O3	320.235	9	C04742= (15S)-15-Hydroxy-5,8,11-cis-13-trans-eicosatetraenoate C04805= 5(S)-HETE C14748= 20-HETE C14749= 19(S)-HETE C14768= 5,6-EET C14769= 8,9-EET C14770= 11,12-EET C14771= 14,15-EET C14778= 16(R)-HETE
	C00427	Prostaglandin H2	C20H32O5	352.225	9	C00427= Prostaglandin H2 C00584= Prostaglandin E2 C00696= Prostaglandin D2 C01312= Prostaglandin I2 C02198= Thromboxane A2 C04853= 20-OH-Leukotriene B4 C05960= 15-Keto-prostaglandin F2alpha C06314= Lipoxin A4 C06315= Lipoxin B4
	C03594	7alpha-Hydroxycholesterol	C27H46O2	402.35	9	C03594= 7alpha-Hydroxycholesterol C05451= 7alpha-Hydroxy-5beta-cholestan-3-one C05500= 20alpha-Hydroxycholesterol C05502= 22(R)-Hydroxycholesterol C13550= Cerebrosterol C14151= delta-Tocopherol C15519= 25-Hydroxycholesterol C15610= Cholest-5-ene-3beta,26-diol C15882= 2-Methyl-6-phytylquinol
	C00684	2-Dehydro-3-deoxy-L-arabinonate	C5H8O5	148.037	8	C00684= 2-Dehydro-3-deoxy-L-arabinonate C01114= L-Arabinono-1,4-lactone C02266= D-Xylonolactone C02612= (R)-2-Methylmalate C02630= 2-Hydroxyglutarate C03196= (S)-2-Hydroxyglutarate C03826= 2-Dehydro-3-deoxy-D-xylonate C06032= D-erythro-3-Methylmalate
	C00117	D-Ribose 5-phosphate	C5H11O8P	230.019	8	C00117= D-Ribose 5-phosphate C00199= D-Ribulose 5-phosphate C00231= D-Xylulose 5-phosphate C00620= alpha-D-Ribose 1-phosphate C01101= L-Ribulose 5-phosphate C03291= L-Xylulose 5-phosphate C03906= beta-L-Arabinose 1-phosphate C06441= L-Xylulose 1-phosphate
	C04717	(9Z,11E)-(13S)-13-Hydroperoxyoctadeca-9,11-dienoic acid	C18H32O4	312.23	8	C04717= (9Z,11E)-(13S)-13-Hydroperoxyoctadeca-9,11-dienoic acid C07338= (9Z,12Z)-(11S)-11-Hydroperoxyoctadeca-9,12-dienoic acid C07354= (7S,8S)-DiHODE C14827= 9(S)-HPODE C14831= 8(R)-HPODE C19937= (8E,10R,12Z)-10-Hydroperoxy-8,12-octadecadienoate C20186= 5S,8R-DiHODE C21924= 9-Hydroxy-12-oxo-15(Z)-octadecenoic acid
	C00354	D-Fructose 1,6-bisphosphate	C6H14O12P2	339.996	8	C00354= D-Fructose 1,6-bisphosphate C00665= beta-D-Fructose 2,6-bisphosphate C01220= 1D-myo-Inositol 1,4-bisphosphate C01231= alpha-D-Glucose 1,6-bisphosphate C03785= D-Tagatose 1,6-bisphosphate C04062= D-myo-Inositol 1,3-bisphosphate C04063= D-myo-Inositol 3,4-bisphosphate C05378= beta-D-Fructose 1,6-bisphosphate
	C00072	Ascorbate	C6H8O6	176.032	7	C00072= Ascorbate C02670= D-Glucuronolactone C03217= 2-Hydroxy-3-oxoadipate C03289= L-xylo-Hexulonolactone C04053= 5-Dehydro-4-deoxy-D-glucuronate C04349= (4S)-4,6-Dihydroxy-2,5-dioxohexanoate C21643= 3-Dehydro-scyllo-inosose
	C00158	Citrate	C6H8O7	192.027	7	C00158= Citrate C00311= Isocitrate C00679= 5-Dehydro-4-deoxy-D-glucarate C03921= 2-Dehydro-3-deoxy-D-glucarate C04575= (4R,5S)-4,5,6-Trihydroxy-2,3-dioxohexanoate C20889= D-Galactaro-1,5-lactone C20896= D-Galactaro-1,4-lactone
	C00191	D-Glucuronate	C6H10O7	194.043	7	C00191= D-Glucuronate C00333= D-Galacturonate C00558= D-Tagaturonate C00618= 3-Dehydro-L-gulonate C00905= D-Fructuronate C06473= 2-Keto-D-gluconic acid C21644= 5-Dehydro-L-gluconate
	C04676	Testololactone	C19H26O3	302.188	7	C04676= Testololactone C05140= 16alpha-Hydroxyandrost-4-ene-3,17-dione C05284= 11beta-Hydroxyandrost-4-ene-3,17-dione C05290= 19-Hydroxyandrost-4-ene-3,17-dione C05295= 19-Oxotestosterone C05296= 7alpha-Hydroxyandrost-4-ene-3,17-dione C05302= 2-Methoxy-17beta-estradiol
	C05949	12-Keto-leukotriene B4	C20H30O4	334.214	7	C05949= 12-Keto-leukotriene B4 C05953= Prostaglandin A2 C05954= Prostaglandin B2 C05955= Prostaglandin C2 C05957= Prostaglandin J2 C05958= Delta-12-Prostaglandin J2 C14815= 5,6-Epoxytetraene
	C01673	Calcitriol	C27H44O3	416.329	7	C01673= Calcitriol C07712= Secalciferol C17331= 7alpha,24-Dihydroxy-4-cholesten-3-one C17332= 7alpha,25-Dihydroxy-4-cholesten-3-one C17333= 3beta-Hydroxy-5-cholestenoate C17336= 7alpha,26-Dihydroxy-4-cholesten-3-one C17339= 4-Cholesten-7alpha,12alpha-diol-3-one
	C05445	3alpha,7alpha-Dihydroxy-5beta-cholestan-26-al	C27H46O3	418.345	7	C05445= 3alpha,7alpha-Dihydroxy-5beta-cholestan-26-al C05453= 7alpha,12alpha-Dihydroxy-5beta-cholestan-3-one C05499= 17alpha,20alpha-Dihydroxycholesterol C05501= 20alpha,22beta-Dihydroxycholesterol C06341= 7alpha,27-Dihydroxycholesterol C15518= (24S)-Cholest-5-ene-3beta,7alpha,24-triol C15520= Cholest-5-ene-3beta,7alpha,25-triol
	C00689	alpha,alpha'-Trehalose 6-phosphate	C12H23O14P	422.082	7	C00689= alpha,alpha'-Trehalose 6-phosphate C02591= Sucrose 6'-phosphate C02995= Maltose 6'-phosphate C04534= 6-Phospho-beta-D-glucosyl-(1,4)-D-glucose C05396= Lactose 6'-phosphate C16688= Sucrose 6-phosphate C20237= alpha-Maltose 1-phosphate
	C00163	Propanoate	C3H6O2	74.0368	6	C00163= Propanoate C00424= (S)-Lactaldehyde C00937= (R)-Lactaldehyde C00969= 3-Hydroxypropanal C05235= Hydroxyacetone C17530= Methyl acetate
	C00184	Glycerone	C3H6O3	90.0317	6	C00184= Glycerone C00186= (S)-Lactate C00256= (R)-Lactate C00577= D-Glyceraldehyde C01013= 3-Hydroxypropanoate C02426= L-Glyceraldehyde
	C00025	L-Glutamate	C5H9NO4	147.053	6	C00025= L-Glutamate C00217= D-Glutamate C00979= O-Acetyl-L-serine C03618= L-threo-3-Methylaspartate C05938= L-4-Hydroxyglutamate semialdehyde C05941= 2-Oxo-4-hydroxy-5-aminovalerate
	C03964	(R)-3-(4-Hydroxyphenyl)lactate	C9H10O4	182.058	6	C03964= (R)-3-(4-Hydroxyphenyl)lactate C04044= 3-(2,3-Dihydroxyphenyl)propanoate C05582= Homovanillate C05583= 3-Methoxy-4-hydroxyphenylglycolaldehyde C10447= 3,4-Dihydroxyphenylpropanoate C12622= cis-3-(3-Carboxyethenyl)-3,5-cyclohexadiene-1,2-diol
	C00257	D-Gluconic acid	C6H12O7	196.058	6	C00257= D-Gluconic acid C00514= D-Mannonate C00800= L-Gulonate C00817= D-Altronate C00880= D-Galactonate C15930= L-Galactonate
	C01226	12-OPDA	C18H28O3	292.204	6	C01226= 12-OPDA C04672= (9Z,15Z)-(13S)-12,13-Epoxyoctadeca-9,11,15-trienoic acid C16319= Etherolenic acid C16320= Colnelenic acid C16324= 9,10-EOT C16325= 10-OPDA
	C00639	Prostaglandin F2alpha	C20H34O5	354.241	6	C00639= Prostaglandin F2alpha C05959= 11-epi-Prostaglandin F2alpha C14782= 11,12,15-THETA C14809= Trioxilin A3 C14811= Trioxilin B3 C14814= 11,14,15-THETA
	C01694	Ergosterol	C28H44O	396.339	6	C01694= Ergosterol C05441= Vitamin D2 C15778= 5,7,24(28)-Ergostatrienol C15780= 5-Dehydroepisterol C15816= 3-Keto-4-methylzymosterol C22122= Episterone
	C05108	14-Demethyllanosterol	C29H48O	412.37	6	C05108= 14-Demethyllanosterol C05442= Stigmasterol C08821= Isofucosterol C11522= 24-Methylenelophenol C15776= 4alpha-Methylfecosterol C15782= Delta7-Avenasterol
	C01054	(S)-2,3-Epoxysqualene	C30H50O	426.386	6	C01054= (S)-2,3-Epoxysqualene C01724= Lanosterol C01902= Cycloartenol C01943= Obtusifoliol C02141= Cycloeucalenol C11523= 24-Ethylidenelophenol
	C00109	2-Oxobutanoate	C4H6O3	102.032	5	C00109= 2-Oxobutanoate C00164= Acetoacetate C00232= Succinate semialdehyde C00349= 2-Methyl-3-oxopropanoate C06002= (S)-Methylmalonate semialdehyde
	C00334	4-Aminobutanoate	C4H9NO2	103.063	5	C00334= 4-Aminobutanoate C01026= N,N-Dimethylglycine C01205= (R)-3-Amino-2-methylpropanoate C02356= (S)-2-Aminobutanoate C03284= L-3-Aminoisobutanoate
	C01877	4-Oxoproline	C5H7NO3	129.043	5	C01877= 4-Oxoproline C01879= 5-Oxoproline C02237= 5-Oxo-D-proline C04281= L-1-Pyrroline-3-hydroxy-5-carboxylate C04282= 1-Pyrroline-4-hydroxy-2-carboxylate
	C00489	Glutarate	C5H8O4	132.042	5	C00489= Glutarate C03589= 4-Hydroxy-2-oxopentanoate C04106= 2-(Hydroxymethyl)-4-oxobutanoate C04181= 3-Hydroxy-3-methyl-2-oxobutanoic acid C06010= (S)-2-Acetolactate
	C02946	4-Acetamidobutanoate	C6H11NO3	145.074	5	C02946= 4-Acetamidobutanoate C03239= 6-Amino-2-oxohexanoate C03656= (S)-5-Amino-3-oxohexanoic acid C04076= L-2-Aminoadipate 6-semialdehyde C05825= 2-Amino-5-oxohexanoate
	C00047	L-Lysine	C6H14N2O2	146.106	5	C00047= L-Lysine C00739= D-Lysine C01142= (3S)-3,6-Diaminohexanoate C01186= (3S,5S)-3,5-Diaminohexanoate C05161= (2R,5S)-2,5-Diaminohexanoate
	C00166	Phenylpyruvate	C9H8O3	164.047	5	C00166= Phenylpyruvate C00811= 4-Coumarate C01772= trans-2-Hydroxycinnamate C02763= 2-Hydroxy-3-phenylpropenoate C12621= trans-3-Hydroxycinnamate
	C00507	L-Rhamnose	C6H12O5	164.069	5	C00507= L-Rhamnose C00861= L-Rhamnulose C01019= 6-Deoxy-L-galactose C01721= L-Fuculose C02431= L-Rhamnofuranose
	C00523	Androsterone	C19H30O2	290.225	5	C00523= Androsterone C03917= Dihydrotestosterone C04295= Androstenediol C04373= Etiocholanolone C05293= 5beta-Dihydrotestosterone
	C05139	16alpha-Hydroxydehydroepiandrosterone	C19H28O3	304.204	5	C05139= 16alpha-Hydroxydehydroepiandrosterone C05291= 7alpha-Hydroxytestosterone C05294= 19-Hydroxytestosterone C18045= 7alpha-Hydroxydehydroepiandrosterone C18075= 11beta,17beta-Dihydroxy-4-androsten-3-one
	C04518	17alpha,20alpha-Dihydroxypregn-4-en-3-one	C21H32O3	332.235	5	C04518= 17alpha,20alpha-Dihydroxypregn-4-en-3-one C05138= 17alpha-Hydroxypregnenolone C05485= 21-Hydroxypregnenolone C18038= 7alpha-Hydroxypregnenolone C18040= 5alpha-Dihydrodeoxycorticosterone
	C01164	7-Dehydrocholesterol	C27H44O	384.339	5	C01164= 7-Dehydrocholesterol C01802= Desmosterol C05437= Zymosterol C05439= 5alpha-Cholesta-7,24-dien-3beta-ol C05443= Vitamin D3
	C04525	Fecosterol	C28H46O	398.355	5	C04525= Fecosterol C05103= 4alpha-Methylzymosterol C08813= Brassicasterol C15777= Episterol C15781= 24-Methylenecholesterol
	C00325	GDP-L-fucose	C16H25N5O15P2	589.082	5	C00325= GDP-L-fucose C00498= ADP-glucose C02977= GDP-6-deoxy-D-talose C03117= GDP-6-deoxy-D-mannose C06192= ADP-mannose
	C00246	Butanoic acid	C4H8O2	88.0524	4	C00246= Butanoic acid C00810= (R)-Acetoin C01769= (S)-Acetoin C02632= 2-Methylpropanoate
	C00041	L-Alanine	C3H7NO2	89.0477	4	C00041= L-Alanine C00099= beta-Alanine C00133= D-Alanine C00213= Sarcosine
	C00989	4-Hydroxybutanoic acid	C4H8O3	104.047	4	C00989= 4-Hydroxybutanoic acid C01089= (R)-3-Hydroxybutanoate C05984= 2-Hydroxybutanoic acid C06001= (S)-3-Hydroxyisobutyrate
	C00183	L-Valine	C5H11NO2	117.079	4	C00183= L-Valine C00431= 5-Aminopentanoate C00719= Betaine C15987= 4-Methylaminobutyrate
	C00433	2,5-Dioxopentanoate	C5H6O4	130.027	4	C00433= 2,5-Dioxopentanoate C01732= Mesaconate C02226= 2-Methylmaleate C02800= 4,5-Dioxopentanoate
	C00156	4-Hydroxybenzoate	C7H6O3	138.032	4	C00156= 4-Hydroxybenzoate C00587= 3-Hydroxybenzoate C00805= Salicylate C05585= Gentisate aldehyde
	C16648	2-n-Propyl-4-pentenoic acid	C8H14O2	142.099	4	C16648= 2-n-Propyl-4-pentenoic acid C16653= 2-n-Propyl-2-pentenoic acid C16654= 2-n-Propyl-3-pentenoic acid C19757= (Z)-3-Hexen-1-ol acetate
	C11713	2-Naphthol	C10H8O	144.058	4	C11713= 2-Naphthol C11714= 1-Naphthol C14786= (1R,2S)-Naphthalene 1,2-oxide C14787= (1S,2R)-Naphthalene 1,2-oxide
	C00966	2-Dehydropantoate	C6H10O4	146.058	4	C00966= 2-Dehydropantoate C01053= (R)-4-Dehydropantoate C06006= (S)-2-Aceto-2-hydroxybutanoate C14463= (R)-3-Hydroxy-3-methyl-2-oxopentanoate
	C00064	L-Glutamine	C5H10N2O3	146.069	4	C00064= L-Glutamine C00819= D-Glutamine C16673= Isoglutamine C21029= (R)-3-Ureidoisobutyrate
	C00642	4-Hydroxyphenylacetate	C8H8O3	152.047	4	C00642= 4-Hydroxyphenylacetate C04043= 3,4-Dihydroxyphenylacetaldehyde C05593= 3-Hydroxyphenylacetate C05852= 2-Hydroxyphenylacetate
	C00379	Xylitol	C5H12O5	152.069	4	C00379= Xylitol C00474= Ribitol C00532= L-Arabitol C01904= D-Arabitol
	C00322	2-Oxoadipate	C6H8O5	160.037	4	C00322= 2-Oxoadipate C04287= 3D-3,5/4-Trihydroxycyclohexane-1,2-dione C16159= 2-Formylglutarate C20781= 2,4-Diketo-3-deoxy-L-fuconate
	C00079	L-Phenylalanine	C9H11NO2	165.079	4	C00079= L-Phenylalanine C02265= D-Phenylalanine C19565= 4-Hydroxy-1-(3-pyridinyl)-1-butanone C19578= 5-(3-Pyridyl)-2-hydroxytetrahydrofuran
	C00502	D-Xylonate	C5H10O6	166.048	4	C00502= D-Xylonate C00545= L-Arabinonate C05411= L-Xylonate C05412= L-Lyxonate
	C01198	3-(2-Hydroxyphenyl)propanoate	C9H10O3	166.063	4	C01198= 3-(2-Hydroxyphenyl)propanoate C05581= 3-Methoxy-4-hydroxyphenylacetaldehyde C05607= Phenyllactate C11457= 3-(3-Hydroxyphenyl)propanoic acid
	C00544	Homogentisate	C8H8O4	168.042	4	C00544= Homogentisate C01161= 3,4-Dihydroxyphenylacetate C05577= 3,4-Dihydroxymandelaldehyde C06207= 2,6-Dihydroxyphenylacetate
	C14453	4-Bromophenol	C6H5BrO	171.952	4	C14453= 4-Bromophenol C14839= Bromobenzene-3,4-oxide C14840= Bromobenzene-2,3-oxide C14841= 2-Bromophenol
	C00954	Indole-3-acetate	C10H9NO2	175.063	4	C00954= Indole-3-acetate C02298= N-Acetylindoxyl C03230= (Indol-3-yl)glycolaldehyde C05634= 5-Hydroxyindoleacetaldehyde
	C02123	3-Propylmalate	C7H12O5	176.069	4	C02123= 3-Propylmalate C02504= alpha-Isopropylmalate C04411= (2R,3S)-3-Isopropylmalate C05994= 2-Propylmalate
	C01056	(S)-6-Hydroxynicotine	C10H14N2O	178.111	4	C01056= (S)-6-Hydroxynicotine C03043= (R)-6-Hydroxynicotine C16569= Glycinexylidide C20361= Pseudooxynicotine
	C01179	3-(4-Hydroxyphenyl)pyruvate	C9H8O4	180.042	4	C01179= 3-(4-Hydroxyphenyl)pyruvate C01405= Aspirin C05350= 2-Hydroxy-3-(4-hydroxyphenyl)propenoate C12623= trans-2,3-Dihydroxycinnamate
	C01717	4-Hydroxy-2-quinolinecarboxylic acid	C10H7NO3	189.043	4	C01717= 4-Hydroxy-2-quinolinecarboxylic acid C02172= N-Acetylisatin C14800= 1-Nitronaphthalene-5,6-oxide C14802= 1-Nitronaphthalene-7,8-oxide
	C01251	(R)-2-Hydroxybutane-1,2,4-tricarboxylate	C7H10O7	206.043	4	C01251= (R)-2-Hydroxybutane-1,2,4-tricarboxylate C02225= 2-Methylcitrate C04593= (2S,3R)-3-Hydroxybutane-1,2,3-tricarboxylate C05662= Homoisocitrate
	C03415	N2-Succinyl-L-ornithine	C9H16N2O5	232.106	4	C03415= N2-Succinyl-L-ornithine C04390= N6-Acetyl-LL-2,6-diaminoheptanedioate C15767= 4-(L-gamma-Glutamylamino)butanoate C21015= gamma-L-Glutamyl-L-2-aminobutyrate
	C00268	Dihydrobiopterin	C9H13N5O3	239.102	4	C00268= Dihydrobiopterin C02953= 7,8-Dihydrobiopterin C04244= 6-Lactoyl-5,6,7,8-tetrahydropterin C21640= 6-(1'-Hydroxy-2'-oxopropyl)-tetrahydropterin
	C07492	Oxcarbazepine	C15H12N2O2	252.09	4	C07492= Oxcarbazepine C07496= Carbamazepine-10,11-epoxide C16601= 2-Hydroxycarbamazepine C16602= 3-Hydroxycarbamazepine
	C01236	D-Glucono-1,5-lactone 6-phosphate	C6H11O9P	258.014	4	C01236= D-Glucono-1,5-lactone 6-phosphate C01286= 2-Dehydro-3-deoxy-6-phospho-D-galactonate C04442= 2-Dehydro-3-deoxy-6-phospho-D-gluconate C06893= 2-Deoxy-5-keto-D-gluconic acid 6-phosphate
	C14556	9-Hydroxybenzo[a]pyrene	C20H12O	268.089	4	C14556= 9-Hydroxybenzo[a]pyrene C14849= Benzo[a]pyrene-9,10-oxide C14850= Benzo[a]pyrene-7,8-oxide C14851= Benzo[a]pyrene-4,5-oxide
	C01218	6-Phospho-2-dehydro-D-gluconate	C6H11O10P	274.009	4	C01218= 6-Phospho-2-dehydro-D-gluconate C04037= 1-Phospho-alpha-D-galacturonate C05385= D-Glucuronate 1-phosphate C14899= 3-Dehydro-L-gulonate 6-phosphate
	C07643	4-Hydroxycyclophosphamide	C7H15Cl2N2O3P	276.02	4	C07643= 4-Hydroxycyclophosphamide C07645= Aldophosphamide C16553= 4-Hydroxyifosfamide C16556= Aldoifosfamide
	C00376	Retinal	C20H28O	284.214	4	C00376= Retinal C02110= 11-cis-Retinal C16681= 9-cis-Retinal C21797= all-trans-3,4-Didehydroretinol
	C00535	Testosterone	C19H28O2	288.209	4	C00535= Testosterone C00674= 5alpha-Androstane-3,17-dione C01227= Dehydroepiandrosterone C03772= 5beta-Androstane-3,17-dione
	C00357	N-Acetyl-D-glucosamine 6-phosphate	C8H16NO9P	301.056	4	C00357= N-Acetyl-D-glucosamine 6-phosphate C04257= N-Acetyl-D-mannosamine 6-phosphate C04501= N-Acetyl-alpha-D-glucosamine 1-phosphate C06376= N-Acetyl-D-galactosamine 6-phosphate
	C14717	15-Deoxy-Delta12,14-PGJ2	C20H28O3	316.204	4	C14717= 15-Deoxy-Delta12,14-PGJ2 C16677= all-trans-4-Hydroxyretinoic acid C16679= all-trans-18-Hydroxyretinoic acid C16680= all-trans-5,6-Epoxyretinoic acid
	C01953	Pregnenolone	C21H32O2	316.24	4	C01953= Pregnenolone C03681= 5alpha-Pregnane-3,20-dione C04042= 20alpha-Hydroxy-4-pregnen-3-one C05479= 5beta-Pregnane-3,20-dione
	C16756	Aflatoxin M1	C17H12O7	328.058	4	C16756= Aflatoxin M1 C19585= Aflatoxin Q1 C19586= Aflatoxin B1-exo-8,9-epoxide C19595= Aflatoxin B1-endo-8,9-epoxide
	C01176	17alpha-Hydroxyprogesterone	C21H30O3	330.219	4	C01176= 17alpha-Hydroxyprogesterone C03205= 11-Deoxycorticosterone C03747= 11alpha-Hydroxyprogesterone C05498= 11beta-Hydroxyprogesterone
	C14772	5,6-DHET	C20H34O4	338.246	4	C14772= 5,6-DHET C14773= 8,9-DHET C14774= 11,12-DHET C14775= 14,15-DHET
	C02140	Corticosterone	C21H30O4	346.214	4	C02140= Corticosterone C05477= 21-Hydroxy-5beta-pregnane-3,11,20-trione C05488= 11-Deoxycortisol C05497= 21-Deoxycortisol
	C00735	Cortisol	C21H30O5	362.209	4	C00735= Cortisol C01124= 18-Hydroxycorticosterone C05469= 17alpha,21-Dihydroxy-5beta-pregnane-3,11,20-trione C05473= 11beta,21-Dihydroxy-3,20-oxo-5beta-pregnan-18-al
	C05470	Tetrahydrocortisone	C21H32O5	364.225	4	C05470= Tetrahydrocortisone C05471= 11beta,17alpha,21-Trihydroxy-5beta-pregnane-3,20-dione C05474= 3alpha,11beta,21-Trihydroxy-20-oxo-5beta-pregnan-18-al C05489= 11beta,17alpha,21-Trihydroxypregnenolone
	C11455	4,4-Dimethyl-5alpha-cholesta-8,14,24-trien-3beta-ol	C29H46O	410.355	4	C11455= 4,4-Dimethyl-5alpha-cholesta-8,14,24-trien-3beta-ol C11508= 4alpha-Methyl-5alpha-ergosta-8,14,24(28)-trien-3beta-ol C15783= 5-Dehydroavenasterol C22123= Avenastenone
	C14803	1-Nitro-7-hydroxy-8-glutathionyl-7,8-dihydronaphthalene	C20H24N4O9S	496.126	4	C14803= 1-Nitro-7-hydroxy-8-glutathionyl-7,8-dihydronaphthalene C14804= 1-Nitro-7-glutathionyl-8-hydroxy-7,8-dihydronaphthalene C14805= 1-Nitro-5-hydroxy-6-glutathionyl-5,6-dihydronaphthalene C14806= 1-Nitro-5-glutathionyl-6-hydroxy-5,6-dihydronaphthalene
	C01272	1D-myo-Inositol 1,3,4,5-tetrakisphosphate	C6H16O18P4	499.929	4	C01272= 1D-myo-Inositol 1,3,4,5-tetrakisphosphate C04477= 1D-myo-Inositol 1,3,4,6-tetrakisphosphate C04520= 1D-myo-Inositol 3,4,5,6-tetrakisphosphate C11555= 1D-myo-Inositol 1,4,5,6-tetrakisphosphate
	C01788	CDP-abequose	C15H25N3O14P2	533.081	4	C01788= CDP-abequose C03598= CDP-3,6-dideoxy-D-glucose C03599= CDP-3,6-dideoxy-D-mannose C17327= CDP-ascarylose
	C00190	UDP-D-xylose	C14H22N2O16P2	536.044	4	C00190= UDP-D-xylose C00935= UDP-L-arabinose C01623= UDP-apiose C18094= UDP-L-arabinofuranose
	C00096	GDP-mannose	C16H25N5O16P2	605.077	4	C00096= GDP-mannose C00394= GDP-glucose C02280= GDP-L-galactose C15925= GDP-L-gulose
	C01144	(S)-3-Hydroxybutanoyl-CoA	C25H42N7O18P3S	853.152	4	C01144= (S)-3-Hydroxybutanoyl-CoA C03561= (R)-3-Hydroxybutanoyl-CoA C06000= (S)-3-Hydroxyisobutyryl-CoA C11062= 4-Hydroxybutyryl-CoA
	C00527	Glutaryl-CoA	C26H42N7O19P3S	881.147	4	C00527= Glutaryl-CoA C18026= (2S)-Ethylmalonyl-CoA C18324= (2S)-Methylsuccinyl-CoA C20238= (2R)-Ethylmalonyl-CoA
	C00555	4-Aminobutyraldehyde	C4H9NO	87.0684	3	C00555= 4-Aminobutyraldehyde C03219= (E)-2-Methylpropanal oxime C21404= N-Ethylacetamide
	C03044	(R,R)-Butane-2,3-diol	C4H10O2	90.0681	3	C03044= (R,R)-Butane-2,3-diol C03046= (S,S)-Butane-2,3-diol C20657= meso-2,3-Butanediol
	C12455	5-Aminopentanal	C5H11NO	101.084	3	C12455= 5-Aminopentanal C17255= 3-Methylbutyraldehyde oxime C19491= (E)-2-Methylbutanal oxime
	C00168	Hydroxypyruvate	C3H4O4	104.011	3	C00168= Hydroxypyruvate C00383= Malonate C01146= 2-Hydroxy-3-oxopropanoate
	C01059	2,5-Dihydroxypyridine	C5H5NO2	111.032	3	C01059= 2,5-Dihydroxypyridine C03056= 2,6-Dihydroxypyridine C05942= Pyrrole-2-carboxylate
	C14857	1,1-Dichloroethylene epoxide	C2H2Cl2O	111.948	3	C14857= 1,1-Dichloroethylene epoxide C14858= 2,2-Dichloroacetaldehyde C14859= Chloroacetyl chloride
	C00188	L-Threonine	C4H9NO3	119.058	3	C00188= L-Threonine C00263= L-Homoserine C05519= L-Allothreonine
	C00253	Nicotinate	C6H5NO2	123.032	3	C00253= Nicotinate C07446= Isonicotinic acid C10164= Picolinic acid
	C00036	Oxaloacetate	C4H4O5	132.006	3	C00036= Oxaloacetate C03548= trans-2,3-Epoxysuccinate C03981= 2-Hydroxyethylenedicarboxylate
	C00152	L-Asparagine	C4H8N2O3	132.054	3	C00152= L-Asparagine C01043= N-Carbamoylsarcosine C02642= 3-Ureidopropionate
	C00077	L-Ornithine	C5H12N2O2	132.09	3	C00077= L-Ornithine C00515= D-Ornithine C03943= (2R,4S)-2,4-Diaminopentanoate
	C00149	(S)-Malate	C4H6O5	134.022	3	C00149= (S)-Malate C00497= (R)-Malate C03064= 3-Dehydro-L-threonate
	C00108	Anthranilate	C7H7NO2	137.048	3	C00108= Anthranilate C00568= 4-Aminobenzoate C01004= N-Methylnicotinate
	C00922	2,3-Dimethylmaleate	C6H8O4	144.042	3	C00922= 2,3-Dimethylmaleate C02295= Methylitaconate C02930= 2-Methyleneglutarate
	C11148	TCE epoxide	C2HCl3O	145.909	3	C11148= TCE epoxide C14866= Chloral C14867= Dichloroacetyl chloride
	C00418	(R)-Mevalonate	C6H12O4	148.074	3	C00418= (R)-Mevalonate C00522= (R)-Pantoate C06007= (R)-2,3-Dihydroxy-3-methylpentanoate
	C02775	2,3-Dihydroxyindole	C8H7NO2	149.048	3	C02775= 2,3-Dihydroxyindole C03574= 2-Formylaminobenzaldehyde C05578= 5,6-Dihydroxyindole
	C02442	N-Methyltyramine	C9H13NO	151.1	3	C02442= N-Methyltyramine C08300= D-Cathine C16719= (-)-Norephedrine
	C16649	4-Hydroxyvalproic acid	C8H16O3	160.11	3	C16649= 4-Hydroxyvalproic acid C16650= 5-Hydroxyvalproic acid C16651= 3-Hydroxyvalproic acid
	C00956	L-2-Aminoadipate	C6H11NO4	161.069	3	C00956= L-2-Aminoadipate C01077= O-Acetyl-L-homoserine C17581= 3-Amino-2,3-dideoxy-scyllo-inosose
	C01028	N6-Hydroxy-L-lysine	C6H14N2O3	162.1	3	C01028= N6-Hydroxy-L-lysine C02627= 2-Deoxystreptamine C16741= L-Hydroxylysine
	C00971	4-Pyridoxolactone	C8H7NO3	165.043	3	C00971= 4-Pyridoxolactone C05653= Formylanthranilate C06052= 5-Pyridoxolactone
	C01575	Ephedrine	C10H15NO	165.115	3	C01575= Ephedrine C02765= (+)-(1S,2S)-Pseudoephedrine C06199= Hordenine
	C16353	7-Methylxanthine	C6H6N4O2	166.049	3	C16353= 7-Methylxanthine C16357= 3-Methylxanthine C16358= 1-Methylxanthine
	C00250	Pyridoxal	C8H9NO3	167.058	3	C00250= Pyridoxal C05831= 3-Methoxyanthranilate C06051= Isopyridoxal
	C02637	3-Dehydroshikimate	C7H8O5	172.037	3	C02637= 3-Dehydroshikimate C03063= 2-Oxohept-3-enedioate C05600= 2-Hydroxyhepta-2,4-dienedioate
	C00493	Shikimate	C7H10O5	174.053	3	C00493= Shikimate C04236= (2S)-2-Isopropyl-3-oxosuccinate C16588= 2-Oxopimelate
	C00780	Serotonin	C10H12N2O	176.095	3	C00780= Serotonin C17203= N-Hydroxyl-tryptamine C21075= 5-(N-Methyl-4,5-dihydro-1H-pyrrol-2-yl)pyridin-2-ol
	C07130	Theophylline	C7H8N4O2	180.065	3	C07130= Theophylline C07480= Theobromine C13747= 1,7-Dimethylxanthine
	C00082	L-Tyrosine	C9H11NO3	181.074	3	C00082= L-Tyrosine C04368= 3-Amino-3-(4-hydroxyphenyl)propanoate C19579= gamma-Hydroxy-3-pyridinebutanoate
	C00392	Mannitol	C6H14O6	182.079	3	C00392= Mannitol C00794= D-Sorbitol C01697= Galactitol
	C04002	(Z)-But-1-ene-1,2,4-tricarboxylate	C7H8O6	188.032	3	C04002= (Z)-But-1-ene-1,2,4-tricarboxylate C04225= (Z)-But-2-ene-1,2,3-tricarboxylate C21250= 2-Methyl-trans-aconitate
	C05635	5-Hydroxyindoleacetate	C10H9NO3	191.058	3	C05635= 5-Hydroxyindoleacetate C16596= 5-Phenyl-1,3-oxazinane-2,4-dione C22202= 2-Oxoindole-3-acetate
	C05598	Phenylacetylglycine	C10H11NO3	193.074	3	C05598= Phenylacetylglycine C16587= 3-Carbamoyl-2-phenylpropionaldehyde C16595= 4-Hydroxy-5-phenyltetrahydro-1,3-oxazin-2-one
	C03619	Methyl beta-D-galactoside	C7H14O6	194.079	3	C03619= Methyl beta-D-galactoside C03659= D-Bornesitol C03660= L-Bornesitol
	C00822	Dopaquinone	C9H9NO4	195.053	3	C00822= Dopaquinone C05604= 2-Carboxy-2,3-dihydro-5,6-dihydroxyindole C19631= 6-Hydroxy-3-succinoylpyridine
	C01036	4-Maleylacetoacetate	C8H8O6	200.032	3	C01036= 4-Maleylacetoacetate C01061= 4-Fumarylacetoacetate C04642= 2-Hydroxy-5-carboxymethylmuconate semialdehyde
	C03657	1,4-Dihydroxy-2-naphthoate	C11H8O4	204.042	3	C03657= 1,4-Dihydroxy-2-naphthoate C06986= Spirodilactone C17018= 1,4-Dihydroxy-6-naphthoate
	C01252	4-(2-Aminophenyl)-2,4-dioxobutanoate	C10H9NO4	207.053	3	C01252= 4-(2-Aminophenyl)-2,4-dioxobutanoate C05835= 2-Formaminobenzoylacetate C14801= 1-Nitro-5,6-dihydroxy-dihydronaphthalene
	C00672	2-Deoxy-D-ribose 1-phosphate	C5H11O7P	214.024	3	C00672= 2-Deoxy-D-ribose 1-phosphate C00673= 2-Deoxy-D-ribose 5-phosphate C11437= 1-Deoxy-D-xylulose 5-phosphate
	C00140	N-Acetyl-D-glucosamine	C8H15NO6	221.09	3	C00140= N-Acetyl-D-glucosamine C00645= N-Acetyl-D-mannosamine C01132= N-Acetyl-D-galactosamine
	C01249	7,8-Dihydro-7,8-dihydroxykynurenate	C10H9NO5	223.048	3	C01249= 7,8-Dihydro-7,8-dihydroxykynurenate C05645= 4-(2-Amino-3-hydroxyphenyl)-2,4-dioxobutanoate C05652= 4-(2-Amino-5-hydroxyphenyl)-2,4-dioxobutanoate
	C19563	4-[(Hydroxymethyl)nitrosoamino]-1-(3-pyridinyl)-1-butanone	C10H13N3O3	223.096	3	C19563= 4-[(Hydroxymethyl)nitrosoamino]-1-(3-pyridinyl)-1-butanone C19566= 4-Hydroxy-4-(methylnitrosoamino)-1-(3-pyridinyl)-1-butanone C19602= 4-(Methylnitrosamino)-1-(1-oxido-3-pyridinyl)-1-butanone
	C19577	1-(Methylnitrosoamino)-4-(3-pyridinyl)-1,4-butanediol	C10H15N3O3	225.111	3	C19577= 1-(Methylnitrosoamino)-4-(3-pyridinyl)-1,4-butanediol C19580= alpha-[3-[(Hydroxymethyl)nitrosoamino]propyl]-3-pyridinemethanol C19603= 4-(Methylnitrosamino)-1-(3-pyridyl-N-oxide)-1-butanol
	C00251	Chorismate	C10H10O6	226.048	3	C00251= Chorismate C00254= Prephenate C00885= Isochorismate
	C05655	5-(2'-Carboxyethyl)-4,6-dihydroxypicolinate	C9H9NO6	227.043	3	C05655= 5-(2'-Carboxyethyl)-4,6-dihydroxypicolinate C06047= Stizolobate C06048= Stizolobinate
	C01107	(R)-5-Phosphomevalonate	C6H13O7P	228.04	3	C01107= (R)-5-Phosphomevalonate C18911= (R)-4-Phosphopantoate C20847= (R)-Mevalonate 3-phosphate
	C01099	L-Fuculose 1-phosphate	C6H13O8P	244.035	3	C01099= L-Fuculose 1-phosphate C01131= L-Rhamnulose 1-phosphate C02985= L-Fucose 1-phosphate
	C00352	D-Glucosamine 6-phosphate	C6H14NO8P	259.046	3	C00352= D-Glucosamine 6-phosphate C06156= alpha-D-Glucosamine 1-phosphate C06377= D-Galactosamine 6-phosphate
	C00644	D-Mannitol 1-phosphate	C6H15O9P	262.045	3	C00644= D-Mannitol 1-phosphate C01096= Sorbitol 6-phosphate C06311= Galactitol 1-phosphate
	C19489	1a,11b-Dihydro-4,9-dimethylbenz[a]anthra[3,4-b]oxirene	C20H16O	272.12	3	C19489= 1a,11b-Dihydro-4,9-dimethylbenz[a]anthra[3,4-b]oxirene C19561= 7-Hydroxymethyl-12-methylbenz[a]anthracene C19604= 7,12-Dimethylbenz[a]anthracene 5,6-oxide
	C06426	(6Z,9Z,12Z)-Octadecatrienoic acid	C18H30O2	278.225	3	C06426= (6Z,9Z,12Z)-Octadecatrienoic acid C06427= (9Z,12Z,15Z)-Octadecatrienoic acid C07289= Crepenynate
	C00473	Retinol	C20H30O	286.23	3	C00473= Retinol C00899= 11-cis-Retinol C16682= 9-cis-Retinol
	C03935	6beta-Hydroxy-17beta-estradiol	C18H24O3	288.173	3	C03935= 6beta-Hydroxy-17beta-estradiol C05141= Estriol C05301= 2-Hydroxyestradiol
	C14762	13(S)-HODE	C18H32O3	296.235	3	C14762= 13(S)-HODE C14825= 9(10)-EpOME C14826= 12(13)-EpOME
	C05285	Adrenosterone	C19H24O3	300.173	3	C05285= Adrenosterone C05297= 19-Oxoandrost-4-ene-3,17-dione C05299= 2-Methoxyestrone
	C14796	(1R)-Hydroxy-(2R)-N-acetyl-L-cysteinyl-1,2-dihydronaphthalene	C15H17NO4S	307.088	3	C14796= (1R)-Hydroxy-(2R)-N-acetyl-L-cysteinyl-1,2-dihydronaphthalene C14797= (1R)-N-Acetyl-L-cysteinyl-(2R)-hydroxy-1,2-dihydronaphthalene C14798= (1S)-Hydroxy-(2S)-N-acetyl-L-cysteinyl-1,2-dihydronaphthalene
	C01143	(R)-5-Diphosphomevalonate	C6H14O10P2	308.006	3	C01143= (R)-5-Diphosphomevalonate C20423= alpha-D-Ribose 1-methylphosphonate 5-phosphate C20848= (R)-Mevalonate 3,5-bisphosphate
	C01151	D-Ribose 1,5-bisphosphate	C5H12O11P2	309.986	3	C01151= D-Ribose 1,5-bisphosphate C01182= D-Ribulose 1,5-bisphosphate C20986= D-Ribose 2,5-bisphosphate
	C04785	13(S)-HPOT	C18H30O4	310.214	3	C04785= 13(S)-HPOT C16321= 9(S)-HPOT C21923= 9-Hydroxy-12-oxo-10(E),15(Z)-octadecadienoic acid
	C05480	Pregnanolone	C21H34O2	318.256	3	C05480= Pregnanolone C13712= Allopregnanolone C18041= 5alpha-Pregnan-20alpha-ol-3-one
	C00105	UMP	C9H13N2O9P	324.036	3	C00105= UMP C01168= Pseudouridine 5'-phosphate C01368= 3'-UMP
	C00020	AMP	C10H14N5O7P	347.063	3	C00020= AMP C00362= dGMP C01367= 3'-AMP
	C05475	11beta,21-Dihydroxy-5beta-pregnane-3,20-dione	C21H32O4	348.23	3	C05475= 11beta,21-Dihydroxy-5beta-pregnane-3,20-dione C05478= 3alpha,21-Dihydroxy-5beta-pregnane-11,20-dione C05487= 17alpha,21-Dihydroxypregnenolone
	C00762	Cortisone	C21H28O5	360.194	3	C00762= Cortisone C01780= Aldosterone C18039= Aldosterone hemiacetal
	C00144	GMP	C10H14N5O8P	363.058	3	C00144= GMP C06193= Guanosine 3'-phosphate C18239= Precursor Z
	C05956	Prostaglandin G2	C20H32O6	368.22	3	C05956= Prostaglandin G2 C05962= 6-Keto-prostaglandin E1 C05964= 11-Dehydro-thromboxane B2
	C00448	trans,trans-Farnesyl diphosphate	C15H28O7P2	382.131	3	C00448= trans,trans-Farnesyl diphosphate C16826= 2-cis,6-trans-Farnesyl diphosphate C19760= (2Z,6Z)-Farnesyl diphosphate
	C00187	Cholesterol	C27H46O	386.355	3	C00187= Cholesterol C01189= Lathosterol C03845= 5alpha-Cholest-8-en-3beta-ol
	C05011	Hydroxytamoxifen	C26H29NO2	387.22	3	C05011= Hydroxytamoxifen C16544= alpha-Hydroxytamoxifen C16545= Tamoxifen N-oxide
	C14154	beta-Tocotrienol	C28H42O2	410.318	3	C14154= beta-Tocotrienol C14155= gamma-Tocotrienol C20738= 6-Geranylgeranyl-2,3-dimethylbenzene-1,4-diol
	C02483	gamma-Tocopherol	C28H48O2	416.365	3	C02483= gamma-Tocopherol C14152= beta-Tocopherol C15883= 2,3-Dimethyl-5-phytylquinol
	C00008	ADP	C10H15N5O10P2	427.029	3	C00008= ADP C00054= Adenosine 3',5'-bisphosphate C00361= dGDP
	C14791	(1R)-Hydroxy-(2R)-glutathionyl-1,2-dihydronaphthalene	C20H25N3O7S	451.141	3	C14791= (1R)-Hydroxy-(2R)-glutathionyl-1,2-dihydronaphthalene C14792= (1S)-Hydroxy-(2S)-glutathionyl-1,2-dihydronaphthalene C14793= (1R)-Glutathionyl-(2R)-hydroxy-1,2-dihydronaphthalene
	C01759	Ribostamycin	C17H34N4O10	454.228	3	C01759= Ribostamycin C17584= Xylostasin C21266= 3''-Amino-3''-deoxygentamicin A2
	C01822	Kanamycin A	C18H36N4O11	484.238	3	C01822= Kanamycin A C01823= Kanamycin C C21254= 3''-Deamino-3''-hydroxykanamycin B
	C00501	CDP-glucose	C15H25N3O16P2	565.071	3	C00501= CDP-glucose C12211= UDP-kanosamine C19794= CDP-1L-myo-inositol
	C00029	UDP-glucose	C15H24N2O17P2	566.055	3	C00029= UDP-glucose C00052= UDP-alpha-D-galactose C03733= UDP-alpha-D-galactofuranose
	C01284	1D-myo-Inositol 1,3,4,5,6-pentakisphosphate	C6H17O21P5	579.895	3	C01284= 1D-myo-Inositol 1,3,4,5,6-pentakisphosphate C04563= D-myo-Inositol 1,2,4,5,6-pentakisphosphate C04579= Inositol 1,2,3,5,6-pentakisphosphate
	C00167	UDP-glucuronate	C15H22N2O18P2	580.034	3	C00167= UDP-glucuronate C00617= UDP-D-galacturonate C02330= UDP-L-iduronate
	C00500	Biliverdin	C33H34N4O6	582.248	3	C00500= Biliverdin C21723= Biliverdin-IX-delta C21724= Biliverdin-IX-beta
	C00486	Bilirubin	C33H36N4O6	584.264	3	C00486= Bilirubin C05913= (3Z)-Phytochromobilin C11630= 15,16-Dihydrobiliverdin
	C05786	(3Z)-Phycocyanobilin	C33H38N4O6	586.279	3	C05786= (3Z)-Phycocyanobilin C05912= (3Z)-Phycoerythrobilin C16641= Irinotecan
	C00043	UDP-N-acetyl-alpha-D-glucosamine	C17H27N3O17P2	607.082	3	C00043= UDP-N-acetyl-alpha-D-glucosamine C00203= UDP-N-acetyl-D-galactosamine C01170= UDP-N-acetyl-D-mannosamine
	C02880	Protochlorophyllide	C35H32MgN4O5	612.222	3	C02880= Protochlorophyllide C11830= 13(1)-Oxo-magnesium-protoporphyrin IX 13-monomethyl ester C11832= Divinyl chlorophyllide a
	C00832	Paromomycin	C23H45N5O14	615.296	3	C00832= Paromomycin C17588= 6'''-Deamino-6'''-hydroxyneomycin C C17712= Paromomycin II
	C04573	UDP-N-acetyl-2-amino-2-deoxy-D-glucuronate	C17H25N3O18P2	621.061	3	C04573= UDP-N-acetyl-2-amino-2-deoxy-D-glucuronate C06240= UDP-N-acetyl-D-mannosaminouronate C13952= UDP-N-acetyl-D-galactosaminuronic acid
	C00877	Crotonoyl-CoA	C25H40N7O17P3S	835.141	3	C00877= Crotonoyl-CoA C02331= Vinylacetyl-CoA C03460= 2-Methylprop-2-enoyl-CoA
	C00888	Pentanoyl-CoA	C26H44N7O17P3S	851.173	3	C00888= Pentanoyl-CoA C02939= 3-Methylbutanoyl-CoA C15980= (S)-2-Methylbutanoyl-CoA
	C00091	Succinyl-CoA	C25H40N7O19P3S	867.131	3	C00091= Succinyl-CoA C00683= (S)-Methylmalonyl-CoA C01213= (R)-Methylmalonyl-CoA
	C02411	Glutaconyl-1-CoA	C26H40N7O19P3S	879.131	3	C02411= Glutaconyl-1-CoA C06028= 2-Methylfumaryl-CoA C18323= 3-Methylfumaryl-CoA
	C01011	(3S)-Citramalyl-CoA	C26H42N7O20P3S	897.142	3	C01011= (3S)-Citramalyl-CoA C03058= 2-Hydroxyglutaryl-CoA C06027= L-erythro-3-Methylmalyl-CoA
	C05338	4-Hydroxyphenylacetyl-CoA	C29H42N7O18P3S	901.152	3	C05338= 4-Hydroxyphenylacetyl-CoA C19975= 2-Oxepin-2(3H)-ylideneacetyl-CoA C20062= 2-(1,2-Epoxy-1,2-dihydrophenyl)acetyl-CoA
	C05272	trans-Hexadec-2-enoyl-CoA	C37H64N7O17P3S	1003.33	3	C05272= trans-Hexadec-2-enoyl-CoA C21072= Palmitoleoyl-CoA C21943= Sapienoyl-CoA
	C03595	8,11,14-Eicosatrienoyl-CoA	C41H68N7O17P3S	1055.36	3	C03595= 8,11,14-Eicosatrienoyl-CoA C16179= (11Z,14Z,17Z)-Icosatrienoyl-CoA C21939= (5Z,8Z,11Z)-Icosatrienoyl-CoA
	C05448	(24R,25R)-3alpha,7alpha,24-Trihydroxy-5beta-cholestanoyl-CoA	C48H80N7O20P3S	1199.44	3	C05448= (24R,25R)-3alpha,7alpha,24-Trihydroxy-5beta-cholestanoyl-CoA C15613= (25R)-3alpha,7alpha,12alpha-Trihydroxy-5beta-cholestan-26-oyl-CoA C17343= (25S)-3alpha,7alpha,12alpha-Trihydroxy-5beta-cholestan-26-oyl-CoA
	C00084	Acetaldehyde	C2H4O	44.0262	2	C00084= Acetaldehyde C06548= Ethylene oxide
	C00207	Acetone	C3H6O	58.0419	2	C00207= Acetone C00479= Propanal
	C00033	Acetate	C2H4O2	60.0211	2	C00033= Acetate C00266= Glycolaldehyde
	C00086	Urea	CH4N2O	60.0324	2	C00086= Urea C19568= N-Nitrosomethanamine
	C01845	Propan-2-ol	C3H8O	60.0575	2	C01845= Propan-2-ol C05979= Propane-1-ol
	C01888	Aminoacetone	C3H7NO	73.0528	2	C01888= Aminoacetone C05665= 3-Aminopropanal
	C07447	Acetylhydrazine	C2H6N2O	74.048	2	C07447= Acetylhydrazine C16363= N-Methylurea
	C00583	Propane-1,2-diol	C3H8O2	76.0524	2	C00583= Propane-1,2-diol C02457= Propane-1,3-diol
	C06754	Chloroacetaldehyde	C2H3ClO	77.9872	2	C06754= Chloroacetaldehyde C20303= Chloroethylene oxide
	C02218	Dehydroalanine	C3H5NO2	87.032	2	C02218= Dehydroalanine C20253= Aminoacrylate
	C00022	Pyruvate	C3H4O3	88.016	2	C00022= Pyruvate C00222= 3-Oxopropanoate
	C02373	4-Methylpentanal	C6H12O	100.089	2	C02373= 4-Methylpentanal C08492= 3-Hexenol
	C00065	L-Serine	C3H7NO3	105.043	2	C00065= L-Serine C00740= D-Serine
	C03564	1-Pyrroline-2-carboxylate	C5H7NO2	113.048	2	C03564= 1-Pyrroline-2-carboxylate C03912= (S)-1-Pyrroline-5-carboxylate
	C00429	5,6-Dihydrouracil	C4H6N2O2	114.043	2	C00429= 5,6-Dihydrouracil C02565= N-Methylhydantoin
	C00148	L-Proline	C5H9NO2	115.063	2	C00148= L-Proline C00763= D-Proline
	C00122	Fumarate	C4H4O4	116.011	2	C00122= Fumarate C01384= Maleic acid
	C00141	3-Methyl-2-oxobutanoic acid	C5H8O3	116.047	2	C00141= 3-Methyl-2-oxobutanoic acid C03273= 5-Oxopentanoate
	C00441	L-Aspartate 4-semialdehyde	C4H7NO3	117.043	2	C00441= L-Aspartate 4-semialdehyde C03508= L-2-Amino-3-oxobutanoic acid
	C00042	Succinate	C4H6O4	118.027	2	C00042= Succinate C02170= Methylmalonate
	C00097	L-Cysteine	C3H7NO2S	121.02	2	C00097= L-Cysteine C00793= D-Cysteine
	C05332	Phenethylamine	C8H11N	121.089	2	C05332= Phenethylamine C11004= 2,6-Dimethylaniline
	C02405	Formyl phosphate	CH3O5P	125.972	2	C02405= Formyl phosphate C06456= Phosphonoformate
	C00178	Thymine	C5H6N2O2	126.043	2	C00178= Thymine C02835= Imidazole-4-acetate
	C05516	5-Amino-4-imidazole carboxylate	C4H5N3O2	127.038	2	C05516= 5-Amino-4-imidazole carboxylate C16621= 1-Methyl-4-nitroimidazole
	C00450	(S)-2,3,4,5-Tetrahydropyridine-2-carboxylate	C6H9NO2	127.063	2	C00450= (S)-2,3,4,5-Tetrahydropyridine-2-carboxylate C04092= Delta1-Piperideine-2-carboxylate
	C00408	L-Pipecolate	C6H11NO2	129.079	2	C00408= L-Pipecolate C05936= N4-Acetylaminobutanal
	C00233	4-Methyl-2-oxopentanoate	C6H10O3	130.063	2	C00233= 4-Methyl-2-oxopentanoate C00671= (S)-3-Methyl-2-oxopentanoic acid
	C02362	2-Oxosuccinamate	C4H5NO4	131.022	2	C02362= 2-Oxosuccinamate C05840= Iminoaspartate
	C00123	L-Leucine	C6H13NO2	131.095	2	C00123= L-Leucine C00407= L-Isoleucine
	C00903	Cinnamaldehyde	C9H8O	132.058	2	C00903= Cinnamaldehyde C16592= Atropaldehyde
	C00049	L-Aspartate	C4H7NO4	133.037	2	C00049= L-Aspartate C00402= D-Aspartate
	C01801	Deoxyribose	C5H10O4	134.058	2	C01801= Deoxyribose C04272= (R)-2,3-Dihydroxy-3-methylbutanoate
	C02505	2-Phenylacetamide	C8H9NO	135.068	2	C02505= 2-Phenylacetamide C19714= (E)-Phenylacetaldoxime
	C03765	4-Hydroxyphenylacetaldehyde	C8H8O2	136.052	2	C03765= 4-Hydroxyphenylacetaldehyde C07086= Phenylacetic acid
	C00483	Tyramine	C8H11NO	137.084	2	C00483= Tyramine C16570= 4-Hydroxy-2,6-dimethylaniline
	C01279	4-Amino-5-hydroxymethyl-2-methylpyrimidine	C6H9N3O	139.075	2	C01279= 4-Amino-5-hydroxymethyl-2-methylpyrimidine C01929= L-Histidinal
	C00227	Acetyl phosphate	C2H5O5P	139.988	2	C00227= Acetyl phosphate C05682= Phosphonoacetate
	C05828	Methylimidazoleacetic acid	C6H8N2O2	140.059	2	C05828= Methylimidazoleacetic acid C20522= Dihydrourocanate
	C00346	Ethanolamine phosphate	C2H8NO4P	141.019	2	C00346= Ethanolamine phosphate C05678= (2-Amino-1-hydroxyethyl)phosphonate
	C03824	2-Aminomuconate semialdehyde	C6H7NO3	141.043	2	C03824= 2-Aminomuconate semialdehyde C04226= 6-Oxo-1,4,5,6-tetrahydronicotinate
	C05133	4-Imidazolone-5-acetate	C5H6N2O3	142.038	2	C05133= 4-Imidazolone-5-acetate C05281= 5-Methylbarbiturate
	C06423	Octanoic acid	C8H16O2	144.115	2	C06423= Octanoic acid C07185= Valproic acid
	C00940	2-Oxoglutaramate	C5H7NO4	145.037	2	C00940= 2-Oxoglutaramate C05572= 4-Oxoglutaramate
	C15607	3-Oxo-3-ureidopropanoate	C4H6N2O4	146.033	2	C15607= 3-Oxo-3-ureidopropanoate C20231= (Z)-3-Ureidoacrylate peracid
	C01181	4-Trimethylammoniobutanoate	C7H16NO2	146.118	2	C01181= 4-Trimethylammoniobutanoate C01996= Acetylcholine
	C00975	Dihydroxyfumarate	C4H4O6	148.001	2	C00975= Dihydroxyfumarate C03459= 2-Hydroxy-3-oxosuccinate
	C00423	trans-Cinnamate	C9H8O2	148.052	2	C00423= trans-Cinnamate C17268= Pyruvophenone
	C00073	L-Methionine	C5H11NO2S	149.051	2	C00073= L-Methionine C00855= D-Methionine
	C08301	D-Cathinone	C9H11NO	149.084	2	C08301= D-Cathinone C17236= 3-Phenylpropionaldoxim
	C00552	meso-Tartaric acid	C4H6O6	150.016	2	C00552= meso-Tartaric acid C00898= (R,R)-Tartaric acid
	C04350	(E)-4-Hydroxyphenylacetaldehyde oxime	C8H9NO2	151.063	2	C04350= (E)-4-Hydroxyphenylacetaldehyde oxime C16571= 2-Amino-3-methylbenzoate
	C05842	N1-Methyl-2-pyridone-5-carboxamide	C7H8N2O2	152.059	2	C05842= N1-Methyl-2-pyridone-5-carboxamide C05843= N1-Methyl-4-pyridone-5-carboxamide
	C00808	(+)-Camphor	C10H16O	152.12	2	C00808= (+)-Camphor C00809= (-)-Camphor
	C00632	3-Hydroxyanthranilate	C7H7NO3	153.043	2	C00632= 3-Hydroxyanthranilate C01270= 3-Hydroxy-2-methylpyridine-5-carboxylate
	C03758	Dopamine	C8H11NO2	153.079	2	C03758= Dopamine C04227= Octopamine
	C00230	3,4-Dihydroxybenzoate	C7H6O4	154.027	2	C00230= 3,4-Dihydroxybenzoate C00628= 2,5-Dihydroxybenzoate
	C01210	N-Methylethanolamine phosphate	C3H10NO4P	155.035	2	C01210= N-Methylethanolamine phosphate C04122= D-1-Aminopropan-2-ol O-phosphate
	C03680	4-Imidazolone-5-propanoate	C6H8N2O3	156.054	2	C03680= 4-Imidazolone-5-propanoate C05568= Imidazole lactate
	C02617	1,4-Naphthoquinone	C10H6O2	158.037	2	C02617= 1,4-Naphthoquinone C14783= 1,2-Naphthoquinone
	C02348	(R)(-)-Allantoin	C4H6N4O3	158.044	2	C02348= (R)(-)-Allantoin C02350= (S)-Allantoin
	C16652	3-Oxovalproic acid	C8H14O3	158.094	2	C16652= 3-Oxovalproic acid C16655= 2-n-Propyl-4-oxopentanoic acid
	C00637	Indole-3-acetaldehyde	C10H9NO	159.068	2	C00637= Indole-3-acetaldehyde C14789= N-Hydroxy-1-aminonaphthalene
	C03409	N-Formimino-L-aspartate	C5H8N2O4	160.048	2	C03409= N-Formimino-L-aspartate C20846= 3-Oxo-3-ureidoisobutyrate
	C03012	Naphthalene-1,2-diol	C10H8O2	160.052	2	C03012= Naphthalene-1,2-diol C14785= 1,4-Dihydroxynaphthalene
	C02656	Pimelate	C7H12O4	160.074	2	C02656= Pimelate C16657= 2-Propylsuccinic acid
	C06442	N(gamma)-Acetyldiaminobutyrate	C6H12N2O3	160.085	2	C06442= N(gamma)-Acetyldiaminobutyrate C19929= N(alpha)-Acetyl-L-2,4-diaminobutyrate
	C00398	Tryptamine	C10H12N2	160.1	2	C00398= Tryptamine C21154= N-Methylmyosmine
	C05637	4,8-Dihydroxyquinoline	C9H7NO2	161.048	2	C05637= 4,8-Dihydroxyquinoline C05639= 4,6-Dihydroxyquinoline
	C01127	4-Hydroxy-2-oxoglutarate	C5H6O6	162.016	2	C01127= 4-Hydroxy-2-oxoglutarate C05946= (4R)-4-Hydroxy-2-oxoglutarate
	C15606	1,2-Dihydroxy-5-(methylthio)pent-1-en-3-one	C6H10O3S	162.035	2	C15606= 1,2-Dihydroxy-5-(methylthio)pent-1-en-3-one C17211= 2-Oxo-5-methylthiopentanoic acid
	C00745	Nicotine	C10H14N2	162.116	2	C00745= Nicotine C16150= (R,S)-Nicotine
	C05834	3-Methyldioxyindole	C9H9NO2	163.063	2	C05834= 3-Methyldioxyindole C19567= 4-Oxo-1-(3-pyridyl)-1-butanone
	C17962	Demethylphosphinothricin	C4H10NO4P	167.035	2	C17962= Demethylphosphinothricin C21403= 2-Acetamidoethylphosphonate
	C05587	3-Methoxytyramine	C9H13NO2	167.095	2	C05587= 3-Methoxytyramine C19582= 1-(3-Pyridinyl)-1,4-butanediol
	C00074	Phosphoenolpyruvate	C3H5O6P	167.982	2	C00074= Phosphoenolpyruvate C02798= 3-Phosphonopyruvate
	C05672	2-Amino-3-phosphonopropanoate	C3H8NO5P	169.014	2	C05672= 2-Amino-3-phosphonopropanoate C11638= 3-Amino-2-oxopropyl phosphate
	C00314	Pyridoxine	C8H11NO3	169.074	2	C00314= Pyridoxine C00547= L-Noradrenaline
	C11499	(S)-3-Sulfolactate	C3H6O6S	169.988	2	C11499= (S)-3-Sulfolactate C11537= (2R)-3-Sulfolactate
	C00111	Glycerone phosphate	C3H7O6P	169.998	2	C00111= Glycerone phosphate C00118= D-Glyceraldehyde 3-phosphate
	C00093	sn-Glycerol 3-phosphate	C3H9O6P	172.014	2	C00093= sn-Glycerol 3-phosphate C00623= sn-Glycerol 1-phosphate
	C00417	cis-Aconitate	C6H6O6	174.016	2	C00417= cis-Aconitate C05422= Dehydroascorbate
	C00439	N-Formimino-L-glutamate	C6H10N2O4	174.064	2	C00439= N-Formimino-L-glutamate C16674= Formylisoglutamine
	C02693	(Indol-3-yl)acetamide	C10H10N2O	174.079	2	C02693= (Indol-3-yl)acetamide C02937= Indole-3-acetaldehyde oxime
	C00062	L-Arginine	C6H14N4O2	174.112	2	C00062= L-Arginine C00792= D-Arginine
	C01042	N-Acetyl-L-aspartate	C6H9NO5	175.048	2	C01042= N-Acetyl-L-aspartate C01045= N-Formyl-L-glutamate
	C14784	1,2-Dihydroxy-3,4-epoxy-1,2,3,4-tetrahydronaphthalene	C10H10O3	178.063	2	C14784= 1,2-Dihydroxy-3,4-epoxy-1,2,3,4-tetrahydronaphthalene C20327= 2-Oxo-4-phenylbutyric acid
	C01586	Hippurate	C9H9NO3	179.058	2	C01586= Hippurate C19569= 3-Succinoylpyridine
	C00329	D-Glucosamine	C6H13NO5	179.079	2	C00329= D-Glucosamine C02262= D-Galactosamine
	C05380	Nicotinurate	C8H8N2O3	180.054	2	C05380= Nicotinurate C16623= Isonicotinylglycine
	C05636	3-Hydroxykynurenamine	C9H12N2O2	180.09	2	C05636= 3-Hydroxykynurenamine C05638= 5-Hydroxykynurenamine
	C16355	7-Methyluric acid	C6H6N4O3	182.044	2	C16355= 7-Methyluric acid C16359= 1-Methyluric acid
	C05689	Se-Methyl-L-selenocysteine	C4H9NO2Se	182.98	2	C05689= Se-Methyl-L-selenocysteine C05698= Selenohomocysteine
	C00847	4-Pyridoxate	C8H9NO4	183.053	2	C00847= 4-Pyridoxate C04773= 3-Hydroxy-4-hydroxymethyl-2-methylpyridine-5-carboxylate
	C00788	L-Adrenaline	C9H13NO3	183.089	2	C00788= L-Adrenaline C05589= L-Normetanephrine
	C05594	3-Methoxy-4-hydroxyphenylethyleneglycol	C9H12O4	184.074	2	C05594= 3-Methoxy-4-hydroxyphenylethyleneglycol C11588= cis-3-(Carboxy-ethyl)-3,5-cyclo-hexadiene-1,2-diol
	C00197	3-Phospho-D-glycerate	C3H7O7P	185.993	2	C00197= 3-Phospho-D-glycerate C00631= 2-Phospho-D-glycerate
	C02167	Maleylpyruvate	C7H6O6	186.016	2	C02167= Maleylpyruvate C02514= 3-Fumarylpyruvate
	C01215	2-(Acetamidomethylene)succinate	C7H9NO5	187.048	2	C01215= 2-(Acetamidomethylene)succinate C20258= (2S,4S)-4-Hydroxy-2,3,4,5-tetrahydrodipicolinate
	C14843	4-Bromocatechol	C6H5BrO2	187.947	2	C14843= 4-Bromocatechol C14845= 4-Bromophenol-2,3-epoxide
	C01037	7,8-Diaminononanoate	C9H20N2O2	188.153	2	C01037= 7,8-Diaminononanoate C03793= N6,N6,N6-Trimethyl-L-lysine
	C00624	N-Acetyl-L-glutamate	C7H11NO5	189.064	2	C00624= N-Acetyl-L-glutamate C03871= L-2-Amino-6-oxoheptanedioate
	C14842	Bromobenzene-2,3-dihydrodiol	C6H7BrO2	189.963	2	C14842= Bromobenzene-2,3-dihydrodiol C14844= Bromobenzene-3,4-dihydrodiol
	C00944	3-Dehydroquinate	C7H10O6	190.048	2	C00944= 3-Dehydroquinate C06201= 2,4-Dihydroxyhept-2-enedioate
	C00666	LL-2,6-Diaminoheptanedioate	C7H14N2O4	190.095	2	C00666= LL-2,6-Diaminoheptanedioate C00680= meso-2,6-Diaminoheptanedioate
	C05659	5-Methoxytryptamine	C11H14N2O	190.111	2	C05659= 5-Methoxytryptamine C06212= N-Methylserotonin
	C01693	L-Dopachrome	C9H7NO4	193.037	2	C01693= L-Dopachrome C04185= 5,6-Dihydroxyindole-2-carboxylate
	C16356	1,7-Dimethyluric acid	C7H8N4O3	196.06	2	C16356= 1,7-Dimethyluric acid C16360= 3,7-Dimethyluric acid
	C16550	Dechloroethylcyclophosphamide	C5H12ClN2O2P	198.032	2	C16550= Dechloroethylcyclophosphamide C16555= 2-Dechloroethylifosfamide
	C05584	3-Methoxy-4-hydroxymandelate	C9H10O5	198.053	2	C05584= 3-Methoxy-4-hydroxymandelate C22038= (R)-3-(3,4-Dihydroxyphenyl)lactate
	C01102	O-Phospho-L-homoserine	C4H10NO6P	199.025	2	C01102= O-Phospho-L-homoserine C12147= L-Threonine O-3-phosphate
	C02470	Xanthurenic acid	C10H7NO4	205.037	2	C02470= Xanthurenic acid C05663= 6-Hydroxykynurenate
	C05660	5-Methoxyindoleacetate	C11H11NO3	205.074	2	C05660= 5-Methoxyindoleacetate C22006= (R)-(Indol-3-yl)lactate
	C03519	N-Acetyl-L-phenylalanine	C11H13NO3	207.089	2	C03519= N-Acetyl-L-phenylalanine C05620= N-Acetyl-D-phenylalanine
	C17210	2-(2'-Methylthio)ethylmalic acid	C7H12O5S	208.041	2	C17210= 2-(2'-Methylthio)ethylmalic acid C17212= 3-(2'-Methylthio)ethylmalic acid
	C00328	L-Kynurenine	C10H12N2O3	208.085	2	C00328= L-Kynurenine C05647= Formyl-5-hydroxykynurenamine
	C05596	p-Hydroxyphenylacetylglycine	C10H11NO4	209.069	2	C05596= p-Hydroxyphenylacetylglycine C16591= 3-Carbamoyl-2-phenylpropionic acid
	C00818	D-Glucarate	C6H10O8	210.038	2	C00818= D-Glucarate C00879= D-Galactarate
	C08491	(-)-Jasmonic acid	C12H18O3	210.126	2	C08491= (-)-Jasmonic acid C16317= (+)-7-Isojasmonic acid
	C17947	2-Phosphinomethylmalate	C5H9O7P	212.009	2	C17947= 2-Phosphinomethylmalate C21372= 3-Phosphinomethylmalate
	C16309	Traumatin	C12H20O3	212.141	2	C16309= Traumatin C16311= 12-Oxo-9(Z)-dodecenoic acid
	C03082	4-Phospho-L-aspartate	C4H8NO7P	213.004	2	C03082= 4-Phospho-L-aspartate C07335= 2-Amino-3-oxo-4-phosphonooxybutyrate
	C04052	5-Carboxy-2-oxohept-3-enedioate	C8H8O7	216.027	2	C04052= 5-Carboxy-2-oxohept-3-enedioate C04186= 5-Carboxymethyl-2-hydroxymuconate
	C05341	beta-Alanyl-L-lysine	C9H19N3O3	217.143	2	C05341= beta-Alanyl-L-lysine C15699= gamma-L-Glutamylputrescine
	C05646	5-Hydroxyindolepyruvate	C11H9NO4	219.053	2	C05646= 5-Hydroxyindolepyruvate C05830= 8-Methoxykynurenate
	C07647	Phosphoramide mustard	C4H11Cl2N2O2P	219.994	2	C07647= Phosphoramide mustard C16559= Isophosphoramide mustard
	C16583	(R)-(Homo)2-citrate	C8H12O7	220.058	2	C16583= (R)-(Homo)2-citrate C16597= (-)-threo-Iso(homo)2-citrate
	C17214	2-(3'-Methylthio)propylmalic acid	C8H14O5S	222.056	2	C17214= 2-(3'-Methylthio)propylmalic acid C17215= 3-(3'-Methylthio)propylmalic acid
	C20653	2-Benzylmalic acid	C11H12O5	224.069	2	C20653= 2-Benzylmalic acid C20654= 3-Benzylmalic acid
	C03227	3-Hydroxy-L-kynurenine	C10H12N2O4	224.08	2	C03227= 3-Hydroxy-L-kynurenine C05651= 5-Hydroxykynurenine
	C16365	5-Acetylamino-6-formylamino-3-methyluracil	C8H10N4O4	226.07	2	C16365= 5-Acetylamino-6-formylamino-3-methyluracil C21144= 1,3,7-Trimethyl-5-hydroxyisourate
	C04796	4-(L-Alanin-3-yl)-2-hydroxy-cis,cis-muconate 6-semialdehyde	C9H11NO6	229.059	2	C04796= 4-(L-Alanin-3-yl)-2-hydroxy-cis,cis-muconate 6-semialdehyde C04797= 5-(L-Alanin-3-yl)-2-hydroxy-cis,cis-muconate 6-semialdehyde
	C05539	N-Acetyl-L-2-amino-6-oxopimelate	C9H13NO6	231.074	2	C05539= N-Acetyl-L-2-amino-6-oxopimelate C05932= N-Succinyl-L-glutamate 5-semialdehyde
	C16598	(R)-(Homo)3-citrate	C9H14O7	234.074	2	C16598= (R)-(Homo)3-citrate C16600= (-)-threo-Iso(homo)3-citrate
	C17218	2-(4'-Methylthio)butylmalic acid	C9H16O5S	236.072	2	C17218= 2-(4'-Methylthio)butylmalic acid C17219= 3-(4'-Methylthio)butylmalic acid
	C00835	Sepiapterin	C9H11N5O3	237.086	2	C00835= Sepiapterin C03684= 6-Pyruvoyltetrahydropterin
	C00884	Homocarnosine	C10H16N4O3	240.122	2	C00884= Homocarnosine C01262= beta-Alanyl-N(pi)-methyl-L-histidine
	C00272	Tetrahydrobiopterin	C9H15N5O3	241.118	2	C00272= Tetrahydrobiopterin C20264= L-threo-Tetrahydrobiopterin
	C15650	2,3-Diketo-5-methylthiopentyl-1-phosphate	C6H11O6PS	242.001	2	C15650= 2,3-Diketo-5-methylthiopentyl-1-phosphate C15651= 2-Hydroxy-3-keto-5-methylthiopentenyl-1-phosphate
	C00299	Uridine	C9H12N2O6	244.07	2	C00299= Uridine C02067= Pseudouridine
	C00129	Isopentenyl diphosphate	C5H12O7P2	246.006	2	C00129= Isopentenyl diphosphate C00235= Dimethylallyl diphosphate
	C11736	5-Fluorodeoxyuridine	C9H11FN2O5	246.065	2	C11736= 5-Fluorodeoxyuridine C12739= 5'-Deoxy-5-fluorouridine
	C19972	2,4-Bis(acetamido)-2,4,6-trideoxy-beta-L-altropyranose	C10H18N2O5	246.122	2	C19972= 2,4-Bis(acetamido)-2,4,6-trideoxy-beta-L-altropyranose C20424= 2,4-Diacetamido-2,4,6-trideoxy-D-mannopyranose
	C17222	2-(5'-Methylthio)pentylmalic acid	C10H18O5S	250.088	2	C17222= 2-(5'-Methylthio)pentylmalic acid C17223= 3-(5'-Methylthio)pentylmalic acid
	C16582	2-Hydroxyfelbamate	C11H14N2O5	254.09	2	C16582= 2-Hydroxyfelbamate C16584= p-Hydroxyfelbamate
	C04874	7,8-Dihydroneopterin	C9H13N5O4	255.097	2	C04874= 7,8-Dihydroneopterin C21008= 7,8-Dihydromonapterin
	C15522	4a-Hydroxytetrahydrobiopterin	C9H15N5O4	257.112	2	C15522= 4a-Hydroxytetrahydrobiopterin C21007= 5,6,7,8-Tetrahydromonapterin
	C04188	S-Methyl-5-thio-D-ribose 1-phosphate	C6H13O7PS	260.012	2	C04188= S-Methyl-5-thio-D-ribose 1-phosphate C04582= S-Methyl-5-thio-D-ribulose 1-phosphate
	C07047	Ifosfamide	C7H15Cl2N2O2P	260.025	2	C07047= Ifosfamide C07888= Cyclophosphamide
	C17226	2-(6'-Methylthio)hexylmalic acid	C11H20O5S	264.103	2	C17226= 2-(6'-Methylthio)hexylmalic acid C17227= 3-(6'-Methylthio)hexylmalic acid
	C04148	Phenylacetylglutamine	C13H16N2O4	264.111	2	C04148= Phenylacetylglutamine C05642= Formyl-N-acetyl-5-methoxykynurenamine
	C00236	3-Phospho-D-glyceroyl phosphate	C3H8O10P2	265.959	2	C00236= 3-Phospho-D-glyceroyl phosphate C01159= 2,3-Bisphospho-D-glycerate
	C20246	2-[(2R,5Z)-2-Carboxy-4-methylthiazol-5(2H)-ylidene]ethyl phosphate	C7H10NO6PS	266.997	2	C20246= 2-[(2R,5Z)-2-Carboxy-4-methylthiazol-5(2H)-ylidene]ethyl phosphate C20247= 2-(2-Carboxy-4-methylthiazol-5-yl)ethyl phosphate
	C00212	Adenosine	C10H13N5O4	267.097	2	C00212= Adenosine C00330= Deoxyguanosine
	C00951	Estradiol-17beta	C18H24O2	272.178	2	C00951= Estradiol-17beta C02537= Estradiol-17alpha
	C07644	4-Ketocyclophosphamide	C7H13Cl2N2O3P	274.004	2	C07644= 4-Ketocyclophosphamide C16554= 4-Ketoifosfamide
	C16551	Alcophosphamide	C7H17Cl2N2O3P	278.035	2	C16551= Alcophosphamide C16558= Alcoifosfamide
	C17230	2-(7'-Methylthio)heptylmalic acid	C12H22O5S	278.119	2	C17230= 2-(7'-Methylthio)heptylmalic acid C17231= 3-(7'-Methylthio)heptylmalic acid
	C01595	Linoleate	C18H32O2	280.24	2	C01595= Linoleate C04056= Rumenic acid
	C01516	Morphine	C17H19NO3	285.137	2	C01516= Morphine C16576= Norcodeine
	C05298	2-Hydroxyestrone	C18H22O3	286.157	2	C05298= 2-Hydroxyestrone C05300= 16alpha-Hydroxyestrone
	C19490	trans-3,4-Dihydro-3,4-dihydroxy-7,12-dimethylbenz[a]anthracene	C20H18O2	290.131	2	C19490= trans-3,4-Dihydro-3,4-dihydroxy-7,12-dimethylbenz[a]anthracene C19607= trans-5,6-Dihydro-5,6-dihydroxy-7,12-dimethylbenz[a]anthracene
	C07646	Carboxyphosphamide	C7H15Cl2N2O4P	292.015	2	C07646= Carboxyphosphamide C16557= Carboxyifosfamide
	C04780	8-[(1R,2R)-3-Oxo-2-{(Z)-pent-2-enyl}cyclopentyl]octanoate	C18H30O3	294.219	2	C04780= 8-[(1R,2R)-3-Oxo-2-{(Z)-pent-2-enyl}cyclopentyl]octanoate C14765= 13-OxoODE
	C00319	Sphingosine	C18H37NO2	299.282	2	C00319= Sphingosine C02934= 3-Dehydrosphinganine
	C00777	Retinoate	C20H28O2	300.209	2	C00777= Retinoate C15493= 9-cis-Retinoic acid
	C06428	(5Z,8Z,11Z,14Z,17Z)-Icosapentaenoic acid	C20H30O2	302.225	2	C06428= (5Z,8Z,11Z,14Z,17Z)-Icosapentaenoic acid C12083= (5Z,7E,9E,14Z,17Z)-Icosapentaenoate
	C21256	6'-Oxolividamine	C12H23N3O6	305.159	2	C21256= 6'-Oxolividamine C21257= 4'-Oxolividamine
	C03242	Dihomo-gamma-linolenate	C20H34O2	306.256	2	C03242= Dihomo-gamma-linolenate C16522= Icosatrienoic acid
	C14828	9,10-DHOME	C18H34O4	314.246	2	C14828= 9,10-DHOME C14829= 12,13-DHOME
	C00909	Leukotriene A4	C20H30O3	318.219	2	C00909= Leukotriene A4 C04577= 15-OxoETE
	C05484	Pregnanediol	C21H36O2	320.272	2	C05484= Pregnanediol C18042= 5alpha-Pregnane-3alpha,20alpha-diol
	C00055	CMP	C9H14N3O8P	323.052	2	C00055= CMP C05822= 3'-CMP
	C01743	Paromamine	C12H25N3O7	323.169	2	C01743= Paromamine C20350= 2'-Deamino-2'-hydroxyneamine
	C00575	3',5'-Cyclic AMP	C10H12N5O6P	329.053	2	C00575= 3',5'-Cyclic AMP C02353= 2',3'-Cyclic AMP
	C20082	Pseudaminic acid	C13H22N2O8	334.138	2	C20082= Pseudaminic acid C20418= N,N'-Diacetyllegionaminate
	C05925	Dihydroneopterin phosphate	C9H14N5O7P	335.063	2	C05925= Dihydroneopterin phosphate C20566= 7,8-Dihydroneopterin 2'-phosphate
	C04751	1-(5-Phospho-D-ribosyl)-5-amino-4-imidazolecarboxylate	C9H14N3O9P	339.047	2	C04751= 1-(5-Phospho-D-ribosyl)-5-amino-4-imidazolecarboxylate C15667= 5-Carboxyamino-1-(5-phospho-D-ribosyl)imidazole
	C00942	3',5'-Cyclic GMP	C10H12N5O7P	345.047	2	C00942= 3',5'-Cyclic GMP C06194= 2',3'-Cyclic GMP
	C19588	Aflatoxin B1 diol	C17H14O8	346.069	2	C19588= Aflatoxin B1 diol C19589= Aflatoxin B1 dialdehyde
	C19591	1,2,3,4-Tetrahydro-alpha,7-dihydroxy-beta-(hydroxymethyl)-9-methoxy-3,4-dioxocyclopenta[c][1]benzopyran-6-propanal	C17H16O8	348.084	2	C19591= 1,2,3,4-Tetrahydro-alpha,7-dihydroxy-beta-(hydroxymethyl)-9-methoxy-3,4-dioxocyclopenta[c][1]benzopyran-6-propanal C19592= alpha-(1,2-Dihydroxyethyl)-1,2,3,4-tetrahydro-7-hydroxy-9-methoxy-3,4-dioxocyclopenta[c][1]benzopyran-6-acetaldehyde
	C01302	1-(2-Carboxyphenylamino)-1-deoxy-D-ribulose 5-phosphate	C12H16NO9P	349.056	2	C01302= 1-(2-Carboxyphenylamino)-1-deoxy-D-ribulose 5-phosphate C04302= N-(5-Phospho-D-ribosyl)anthranilate
	C05476	Tetrahydrocorticosterone	C21H34O4	350.246	2	C05476= Tetrahydrocorticosterone C05483= 3alpha,20alpha,21-Trihydroxy-5beta-pregnan-11-one
	C05472	Urocortisol	C21H34O5	366.241	2	C05472= Urocortisol C05481= Cortolone
	C00447	Sedoheptulose 1,7-bisphosphate	C7H16O13P2	370.007	2	C00447= Sedoheptulose 1,7-bisphosphate C11472= D-glycero-beta-D-manno-Heptose 1,7-bisphosphate
	C05961	6-Keto-prostaglandin F1alpha	C20H34O6	370.236	2	C05961= 6-Keto-prostaglandin F1alpha C05963= Thromboxane B2
	C16698	N-Acetylmuramic acid 6-phosphate	C11H20NO11P	373.077	2	C16698= N-Acetylmuramic acid 6-phosphate C21027= N-Acetylmuramic acid alpha-1-phosphate
	C16547	Endoxifen	C25H27NO2	373.204	2	C16547= Endoxifen C16549= alpha-Hydroxy-N-desmethyltamoxifen
	C05107	7-Dehydrodesmosterol	C27H42O	382.324	2	C05107= 7-Dehydrodesmosterol C22136= Zymosterone
	C14864	S-(2-Chloroacetyl)glutathione	C12H18ClN3O7S	383.055	2	C14864= S-(2-Chloroacetyl)glutathione C14865= 2-(S-Glutathionyl)acetyl chloride
	C19605	4-(Methylnitrosamino)-1-(3-pyridyl)-1-butanol glucuronide	C16H23N3O8	385.149	2	C19605= 4-(Methylnitrosamino)-1-(3-pyridyl)-1-butanol glucuronide C19606= NNAL-N-glucuronide
	C02528	Chenodeoxycholate	C24H40O4	392.293	2	C02528= Chenodeoxycholate C04483= Deoxycholic acid
	C14156	delta-Tocotrienol	C27H40O2	396.303	2	C14156= delta-Tocotrienol C20737= 6-Geranylgeranyl-2-methylbenzene-1,4-diol
	C01561	Calcidiol	C27H44O2	400.334	2	C01561= Calcidiol C05455= 7alpha-Hydroxycholest-4-en-3-one
	C01789	Campesterol	C28H48O	400.37	2	C01789= Campesterol C21106= 24-epi-Campesterol
	C01753	beta-Sitosterol	C29H50O	414.386	2	C01753= beta-Sitosterol C15915= 4,4-Dimethyl-5alpha-cholesta-8-en-3beta-ol
	C01243	1D-myo-Inositol 1,3,4-trisphosphate	C6H15O15P3	419.962	2	C01243= 1D-myo-Inositol 1,3,4-trisphosphate C01245= D-myo-Inositol 1,4,5-trisphosphate
	C05444	3alpha,7alpha,26-Trihydroxy-5beta-cholestane	C27H48O3	420.36	2	C05444= 3alpha,7alpha,26-Trihydroxy-5beta-cholestane C05454= 3alpha,7alpha,12alpha-Trihydroxy-5beta-cholestane
	C00068	Thiamin diphosphate	C12H19N4O7P2S	425.045	2	C00068= Thiamin diphosphate C08426= Sinalbin
	C17335	3beta,7alpha-Dihydroxy-5-cholestenoate	C27H44O4	432.324	2	C17335= 3beta,7alpha-Dihydroxy-5-cholestenoate C18231= Calcitetrol
	C01301	3alpha,7alpha,12alpha-Trihydroxy-5beta-cholestan-26-al	C27H46O4	434.34	2	C01301= 3alpha,7alpha,12alpha-Trihydroxy-5beta-cholestan-26-al C04554= 3alpha,7alpha-Dihydroxy-5beta-cholestanate
	C15808	4alpha-Methylzymosterol-4-carboxylate	C29H46O3	442.345	2	C15808= 4alpha-Methylzymosterol-4-carboxylate C22119= 3beta-Hydroxyergosta-7,24(24(1))-dien-4alpha-carboxylate
	C17701	Gentamicin A2	C17H33N3O11	455.212	2	C17701= Gentamicin A2 C18002= 5-Ribosylparomamine
	C16578	Morphine-6-glucuronide	C23H27NO9	461.169	2	C16578= Morphine-6-glucuronide C16643= Morphine-3-glucuronide
	C02033	Gentamicin C2	C20H41N5O7	463.301	2	C02033= Gentamicin C2 C21270= Gentamicin C2a
	C17960	Rhizocticin C	C17H33N6O7P	464.215	2	C17960= Rhizocticin C C17961= Rhizocticin D
	C11135	Androsterone glucuronide	C25H38O8	466.257	2	C11135= Androsterone glucuronide C11136= Etiocholan-3alpha-ol-17-one 3-glucuronide
	C00234	10-Formyltetrahydrofolate	C20H23N7O7	473.166	2	C00234= 10-Formyltetrahydrofolate C03479= Folinic acid
	C14847	3,4-Dihydro-3-hydroxy-4-S-glutathionyl bromobenzene	C16H22BrN3O7S	479.036	2	C14847= 3,4-Dihydro-3-hydroxy-4-S-glutathionyl bromobenzene C14848= 2,3-Dihydro-2-S-glutathionyl-3-hydroxy bromobenzene
	C20509	2'-Dehydrokanamycin A	C18H34N4O11	482.222	2	C20509= 2'-Dehydrokanamycin A C21252= 6'-Oxokanamycin C
	C20614	Kanamycin X	C18H35N3O12	485.222	2	C20614= Kanamycin X C21253= Kanamycin D
	C04895	7,8-Dihydroneopterin 3'-triphosphate	C9H16N5O13P3	494.996	2	C04895= 7,8-Dihydroneopterin 3'-triphosphate C21094= 7,8-Dihydromonapterin 3'-triphosphate
	C17705	Antibiotic JI-20B	C20H41N5O9	495.29	2	C17705= Antibiotic JI-20B C21269= Antibiotic JI-20Ba
	C00492	Raffinose	C18H32O16	504.169	2	C00492= Raffinose C05404= D-Gal alpha 1->6D-Gal alpha 1->6D-Glucose
	C00002	ATP	C10H16N5O13P3	506.996	2	C00002= ATP C00286= dGTP
	C15974	3-Methyl-1-hydroxybutyl-ThPP	C17H29N4O8P2S	511.118	2	C15974= 3-Methyl-1-hydroxybutyl-ThPP C15978= 2-Methyl-1-hydroxybutyl-ThPP
	C05923	2,5-Diaminopyrimidine nucleoside triphosphate	C9H18N5O14P3	513.006	2	C05923= 2,5-Diaminopyrimidine nucleoside triphosphate C06148= 2,5-Diamino-6-(5'-triphosphoryl-3',4'-trihydroxy-2'-oxopentyl)-amino-4-oxopyrimidine
	C00044	GTP	C10H16N5O14P3	522.991	2	C00044= GTP C21310= (8S)-3',8-Cyclo-7,8-dihydroguanosine 5'-triphosphate
	C02588	Retinyl palmitate	C36H60O2	524.459	2	C02588= Retinyl palmitate C03455= 11-cis-Retinyl palmitate
	C04297	CDP-4-dehydro-3,6-dideoxy-D-glucose	C15H23N3O14P2	531.066	2	C04297= CDP-4-dehydro-3,6-dideoxy-D-glucose C17326= CDP-4-dehydro-3,6-dideoxy-D-glucose epimer
	C05803	2-Hexaprenyl-6-methoxy-1,4-benzoquinone	C37H54O3	546.407	2	C05803= 2-Hexaprenyl-6-methoxy-1,4-benzoquinone C13425= 3-Hexaprenyl-4-hydroxybenzoate
	C04089	UDP-4-dehydro-6-deoxy-D-glucose	C15H22N2O16P2	548.044	2	C04089= UDP-4-dehydro-6-deoxy-D-glucose C17328= UDP-4-keto-rhamnose
	C17585	Butirosin A	C21H41N5O12	555.275	2	C17585= Butirosin A C17586= Butirosin B
	C00301	ADP-ribose	C15H23N5O14P2	559.072	2	C00301= ADP-ribose C02741= Phosphoribosyl-AMP
	C14855	4,5-Dihydro-4-hydroxy-5-S-glutathionyl-benzo[a]pyrene	C30H29N3O7S	575.173	2	C14855= 4,5-Dihydro-4-hydroxy-5-S-glutathionyl-benzo[a]pyrene C14856= 7,8-Dihydro-7-hydroxy-8-S-glutathionyl-benzo[a]pyrene
	C05313	3-Hexaprenyl-4-hydroxy-5-methoxybenzoate	C38H56O4	576.418	2	C05313= 3-Hexaprenyl-4-hydroxy-5-methoxybenzoate C05805= 2-Hexaprenyl-3-methyl-5-hydroxy-6-methoxy-1,4-benzoquinone
	C04896	5-(5-Phospho-D-ribosylaminoformimino)-1-(5-phosphoribosyl)-imidazole-4-carboxamide	C15H25N5O15P2	577.082	2	C04896= 5-(5-Phospho-D-ribosylaminoformimino)-1-(5-phosphoribosyl)-imidazole-4-carboxamide C04916= N-(5'-Phospho-D-1'-ribulosylformimino)-5-amino-1-(5''-phospho-D-ribosyl)-4-imidazolecarboxamide
	C01230	all-trans-Hexaprenyl diphosphate	C30H52O7P2	586.319	2	C01230= all-trans-Hexaprenyl diphosphate C03428= Presqualene diphosphate
	C04613	UDP-2-acetamido-4-dehydro-2,6-dideoxyglucose	C17H25N3O16P2	589.071	2	C04613= UDP-2-acetamido-4-dehydro-2,6-dideoxyglucose C19823= UDP-2-acetamido-2,6-dideoxy-beta-L-arabino-hexos-4-ulose
	C04630	UDP-2-acetamido-4-amino-2,4,6-trideoxy-alpha-D-glucose	C17H28N4O15P2	590.103	2	C04630= UDP-2-acetamido-4-amino-2,4,6-trideoxy-alpha-D-glucose C19961= UDP-4-amino-4,6-dideoxy-N-acetyl-beta-L-altrosamine
	C05791	D-Urobilinogen	C33H42N4O6	590.31	2	C05791= D-Urobilinogen C05794= Urobilin
	C18003	Lividomycin B	C23H45N5O13	599.301	2	C18003= Lividomycin B C21264= 5'''-epi-Lividomycin B
	C02139	Chlorophyllide	C35H34MgN4O5	614.238	2	C02139= Chlorophyllide C11829= 13(1)-Hydroxy-magnesium-protoporphyrin IX 13-monomethyl ester
	C01737	Neomycin B	C23H46N6O13	614.312	2	C01737= Neomycin B C15652= Neomycin C
	C16540	7(1)-Hydroxychlorophyllide a	C35H34MgN4O6	630.233	2	C16540= 7(1)-Hydroxychlorophyllide a C18156= Bacteriochlorophyllide b
	C19971	UDP-2,4-bis(acetamido)-2,4,6-trideoxy-beta-L-altropyranose	C19H30N4O16P2	632.113	2	C19971= UDP-2,4-bis(acetamido)-2,4,6-trideoxy-beta-L-altropyranose C20357= UDP-N,N'-Diacetylbacillosamine
	C18154	3-Hydroxyethylchlorophyllide a	C35H36MgN4O6	632.249	2	C18154= 3-Hydroxyethylchlorophyllide a C18155= Bacteriochlorophyllide a
	C20083	CMP-pseudaminic acid	C22H34N5O15P	639.179	2	C20083= CMP-pseudaminic acid C20419= CMP-N,N'-diacetyllegionaminate
	C02465	Triiodothyronine	C15H12I3NO4	650.79	2	C02465= Triiodothyronine C07639= 3,3',5'-Triiodo-L-thyronine
	C05769	Coproporphyrin I	C36H38N4O8	654.269	2	C05769= Coproporphyrin I C05770= Coproporphyrin III
	C03263	Coproporphyrinogen III	C36H44N4O8	660.316	2	C03263= Coproporphyrinogen III C05768= Coproporphyrinogen I
	C19725	UDP-2,3-diacetamido-2,3-dideoxy-alpha-D-glucuronate	C19H28N4O18P2	662.087	2	C19725= UDP-2,3-diacetamido-2,3-dideoxy-alpha-D-glucuronate C19745= UDP-2,3-diacetamido-2,3-dideoxy-alpha-D-mannuronate
	C05809	3-Octaprenyl-4-hydroxybenzoate	C47H70O3	682.533	2	C05809= 3-Octaprenyl-4-hydroxybenzoate C05813= 2-Octaprenyl-6-methoxy-1,4-benzoquinone
	C11174	1-Diphosinositol pentakisphosphate	C6H19O27P7	739.828	2	C11174= 1-Diphosinositol pentakisphosphate C11526= 5-PP-InsP5
	C02469	Uroporphyrin III	C40H38N4O16	830.228	2	C02469= Uroporphyrin III C05767= Uroporphyrin I
	C01051	Uroporphyrinogen III	C40H44N4O16	836.275	2	C01051= Uroporphyrinogen III C05766= Uroporphyrinogen I
	C00136	Butanoyl-CoA	C25H42N7O17P3S	837.157	2	C00136= Butanoyl-CoA C00630= 2-Methylpropanoyl-CoA
	C00827	Lactoyl-CoA	C24H40N7O18P3S	839.136	2	C00827= Lactoyl-CoA C05668= 3-Hydroxypropionyl-CoA
	C03069	3-Methylcrotonyl-CoA	C26H42N7O17P3S	849.157	2	C03069= 3-Methylcrotonyl-CoA C03345= 2-Methylbut-2-enoyl-CoA
	C17432	all-trans-Decaprenyl diphosphate	C50H84O7P2	858.569	2	C17432= all-trans-Decaprenyl diphosphate C18321= trans,octacis-Decaprenyl diphosphate
	C04405	(2S,3S)-3-Hydroxy-2-methylbutanoyl-CoA	C26H44N7O18P3S	867.168	2	C04405= (2S,3S)-3-Hydroxy-2-methylbutanoyl-CoA C05998= 3-Hydroxyisovaleryl-CoA
	C00692	UDP-N-acetylmuramoyl-L-alanyl-D-glutamate	C28H43N5O23P2	879.182	2	C00692= UDP-N-acetylmuramoyl-L-alanyl-D-glutamate C22053= UDP-N-acetyl-alpha-D-muramoyl-L-alanyl-L-glutamate
	C06399	Hydrogenobyrinate	C45H60N4O14	880.411	2	C06399= Hydrogenobyrinate C06408= Precorrin 8X
	C03231	3-Methylglutaconyl-CoA	C27H42N7O19P3S	893.147	2	C03231= 3-Methylglutaconyl-CoA C14144= 5-Carboxy-2-pentenoyl-CoA
	C11243	Bacteriochlorophyll b	C55H72MgN4O6	908.53	2	C11243= Bacteriochlorophyll b C18151= 7(1)-Hydroxychlorophyll a
	C00356	(S)-3-Hydroxy-3-methylglutaryl-CoA	C27H44N7O20P3S	911.158	2	C00356= (S)-3-Hydroxy-3-methylglutaryl-CoA C14145= (3S)-3-Hydroxyadipyl-CoA
	C04574	di-trans,poly-cis-Undecaprenyl diphosphate	C55H92O7P2	926.632	2	C04574= di-trans,poly-cis-Undecaprenyl diphosphate C19852= tritrans,heptacis-Undecaprenyl diphosphate
	C06504	Cob(II)yrinate a,c diamide	C45H61CoN6O12	936.368	2	C06504= Cob(II)yrinate a,c diamide C06505= Cob(I)yrinate a,c diamide
	C05773	Cobyrinate	C45H59CoN4O14	938.336	2	C05773= Cobyrinate C11545= Cobalt-precorrin 8
	C05279	trans,cis-Lauro-2,6-dienoyl-CoA	C33H54N7O17P3S	945.251	2	C05279= trans,cis-Lauro-2,6-dienoyl-CoA C05280= cis,cis-3,6-Dodecadienoyl-CoA
	C03035	gamma-Linolenoyl-CoA	C39H64N7O17P3S	1027.33	2	C03035= gamma-Linolenoyl-CoA C16162= (9Z,12Z,15Z)-Octadecatrienoyl-CoA
	C02050	Linoleoyl-CoA	C39H66N7O17P3S	1029.34	2	C02050= Linoleoyl-CoA C21935= (6Z,9Z)-Octadecadienoyl-CoA
	C00510	Oleoyl-CoA	C39H68N7O17P3S	1031.36	2	C00510= Oleoyl-CoA C16218= (2E)-Octadecenoyl-CoA
	C02249	Arachidonyl-CoA	C41H66N7O17P3S	1053.34	2	C02249= Arachidonyl-CoA C16164= (8Z,11Z,14Z,17Z)-Icosatetraenoyl-CoA
	C16180	(11Z,14Z)-Icosadienoyl-CoA	C41H70N7O17P3S	1057.38	2	C16180= (11Z,14Z)-Icosadienoyl-CoA C21937= (8Z,11Z)-Icosadienoyl-CoA
	C16166	(7Z,10Z,13Z,16Z,19Z)-Docosapentaenoyl-CoA	C43H68N7O17P3S	1079.36	2	C16166= (7Z,10Z,13Z,16Z,19Z)-Docosapentaenoyl-CoA C16173= (4Z,7Z,10Z,13Z,16Z)-Docosapentaenoyl-CoA
	C16168	(6Z,9Z,12Z,15Z,18Z,21Z)-Tetracosahexaenoyl-CoA	C45H70N7O17P3S	1105.38	2	C16168= (6Z,9Z,12Z,15Z,18Z,21Z)-Tetracosahexaenoyl-CoA C16387= (2E,6Z,9Z,12Z,15Z,18Z)-Tetracosahexaenoyl-CoA
	C16167	(9Z,12Z,15Z,18Z,21Z)-Tetracosapentaenoyl-CoA	C45H72N7O17P3S	1107.39	2	C16167= (9Z,12Z,15Z,18Z,21Z)-Tetracosapentaenoyl-CoA C16172= (6Z,9Z,12Z,15Z,18Z)-Tetracosapentaenoyl-CoA
	C16375	(3R,6Z,9Z,12Z,15Z,18Z,21Z)-3-Hydroxytetracosahexaenoyl-CoA	C45H70N7O18P3S	1121.37	2	C16375= (3R,6Z,9Z,12Z,15Z,18Z,21Z)-3-Hydroxytetracosahexaenoyl-CoA C16389= (6Z,9Z,12Z,15Z,18Z)-3-Oxotetracosapentaenoyl-CoA
	C17345	(25R)-3alpha,7alpha-Dihydroxy-5beta-cholestanoyl-CoA	C48H80N7O19P3S	1183.44	2	C17345= (25R)-3alpha,7alpha-Dihydroxy-5beta-cholestanoyl-CoA C17346= (25S)-3alpha,7alpha-Dihydroxy-5beta-cholestanoyl-CoA
	C05449	3alpha,7alpha-Dihydroxy-5beta-24-oxocholestanoyl-CoA	C48H78N7O20P3S	1197.42	2	C05449= 3alpha,7alpha-Dihydroxy-5beta-24-oxocholestanoyl-CoA C05460= (24E)-3alpha,7alpha,12alpha-Trihydroxy-5beta-cholest-24-enoyl-CoA

## Sheet: 5_HMDB_isomeric count
	Supplementary table 5 - Isomeric compounds in HMDB database
	Compounds with more than one isomeric mass in the KEGG database.
	HMDB ID	Name	Formula	weight	Number of isobars	Isomeric Compounds
	HMDB0094732	1-hydroxyoct-2-enoylglycine	C10H17NO4	215.249	48	HMDB0094732= 1-hydroxyoct-2-enoylglycine & HMDB0094733= 1-hydroxyoct-3-enoylglycine HMDB0094734= 1-hydroxyoct-4-enoylglycine & HMDB0094735= 1-hydroxyoct-5-enoylglycine HMDB0094736= 1-hydroxyoct-6-enoylglycine & HMDB0094737= 1-hydroxyoct-7-enoylglycine HMDB0094738= 2-hydroxyoct-1-enoylglycine & HMDB0094739= 2-hydroxyoct-2-enoylglycine HMDB0094740= 2-hydroxyoct-3-enoylglycine & HMDB0094741= 2-hydro…
	HMDB0034997	beta-Selinene	C15H24	204.351	22	HMDB0034997= beta-Selinene HMDB0035913= beta-Farnesene HMDB0036065= alpha-Farnesene HMDB0036413= alpha-Cubebene HMDB0036467= alpha-Humulene HMDB0036678= alpha-Bergamotene HMDB0036731= beta-Neoclovene HMDB0038155= beta-Bourbonene HMDB0038157= beta-Guaiene HMDB0038207= gamma-Cadinene HMDB0059689= Benzylalcohol alpha-isobutyl-2,4,6-trimethyl(1-mestyl-3-methyl-1-butanol) HMDB0059695= alpha-Cedrene HM…
	HMDB0094780	1,2-octadienoylglycine	C10H15NO3	197.234	21	HMDB0094780= 1,2-octadienoylglycine HMDB0094781= 1,3-octadienoylglycine HMDB0094782= 1,4-octadienoylglycine HMDB0094783= 1,5-octadienoylglycine HMDB0094784= 1,6-octadienoylglycine HMDB0094785= 1,7-octadienoylglycine HMDB0094786= 2,3-octadienoylglycine HMDB0094787= 2,4-octadienoylglycine HMDB0094788= 2,5-octadienoylglycine HMDB0094789= 2,6-octadienoylglycine HMDB0094790= 2,7-octadienoylglycine HMD…
	HMDB0003375	D-Limonene	C10H16	136.234	19	HMDB0003375= D-Limonene HMDB0004321= (+)-Limonene HMDB0030088= cis-Ocimene HMDB0030089= trans-Ocimen HMDB0034970= (S)-alpha-Phellandrene HMDB0035619= alpha-Carene HMDB0035625= (-)-7,7-Dimethyl-2-methylenebicyclo[2.2.1]heptane HMDB0035658= (-)-alpha-Pinene HMDB0035851= (R)-alpha-Phellandrene HMDB0036559= (-)-beta-Pinene HMDB0036997= beta-Terpinene HMDB0041633= (-)-beta-Phellandrene HMDB0041634= (+…
	HMDB0000482	Caprylic acid	C8H16O2	144.211	15	HMDB0000482= Caprylic acid HMDB0001877= Valproic acid HMDB0029980= Hexyl acetate HMDB0031230= 2-Ethylhexanoic acid HMDB0031478= Methyl heptanoate HMDB0031638= Pentyl propanoate HMDB0032047= Propyl 3-methylbutanoate HMDB0032272= Ethyl 4-methylpentanoate HMDB0034161= 2-Methylpropyl butanoate HMDB0034164= 3-Methylbutyl propanoate HMDB0039620= Butyl butyrate HMDB0040209= Ethyl hexanoate HMDB0040296= …
	HMDB0002190	5,6-Epoxy-8,11,14-eicosatrienoic acid	C20H32O3	320.466	15	HMDB0002190= 5,6-Epoxy-8,11,14-eicosatrienoic acid HMDB0002232= 8,9-Epoxyeicosatrienoic acid HMDB0002283= 14R,15S-EpETrE HMDB0003876= 15(S)-HETE HMDB0004264= 14,15-Epoxy-5,8,11-eicosatrienoic acid HMDB0004679= 8-HETE HMDB0004680= 16(R)-HETE HMDB0004682= 11(R)-HETE HMDB0005998= 20-Hydroxyeicosatetraenoic acid HMDB0006111= 12-HETE HMDB0006245= 18-Hydroxyarachidonic acid HMDB0010222= 9-HETE HMDB0010…
	HMDB0000122	D-Glucose	C6H12O6	180.156	14	HMDB0000122= D-Glucose HMDB0000143= D-Galactose HMDB0000169= D-Mannose HMDB0000211= myo-Inositol HMDB0000516= Beta-D-Glucose HMDB0000660= D-Fructose HMDB0001266= L-Sorbose HMDB0003345= Alpha-D-Glucose HMDB0003418= D-Tagatose HMDB0003449= Beta-D-Galactose HMDB0006088= scyllo-Inositol HMDB0033704= L-Galactose HMDB0034220= Levoinositol HMDB0061922= Alpha-D-Glucopyranoside
	HMDB0000020	p-Hydroxyphenylacetic acid	C8H8O3	152.147	13	HMDB0000020= p-Hydroxyphenylacetic acid HMDB0000440= 3-Hydroxyphenylacetic acid HMDB0000669= Ortho-Hydroxyphenylacetic acid HMDB0000703= Mandelic acid HMDB0001101= p-Anisic acid HMDB0002390= 3-Cresotinic acid HMDB0004815= 4-Hydroxy-3-methylbenzoic acid HMDB0012308= Vanillin HMDB0032572= Methylparaben HMDB0032594= 2-(Hydroxymethyl)benzoic acid HMDB0032604= 2-Methoxybenzoic acid HMDB0032606= 3-Meth…
	HMDB0000535	Caproic acid	C6H12O2	116.158	13	HMDB0000535= Caproic acid HMDB0000689= Isocaproic acid HMDB0029762= Methyl (S)-2-Methylbutanoate HMDB0030027= Methyl 3-methylbutanoate HMDB0030056= Isopropyl propionate HMDB0030059= Propyl propionate HMDB0031207= Methyl pentanoate HMDB0031248= Ethyl 2-methylpropanoate HMDB0031325= n-Butyl acetate HMDB0031580= (±)-2-Methylpentanoic acid HMDB0033774= 3-Methylpentanoic acid HMDB0033889= Ethyl butyra…
	HMDB0000666	Heptanoic acid	C7H14O2	130.185	12	HMDB0000666= Heptanoic acid HMDB0030028= Ethyl isovalerate HMDB0030052= Butyl propionate HMDB0031528= Isopentyl acetate HMDB0033745= Ethyl 2-methylbutyrate HMDB0034239= 2-Methylpropyl propanoate HMDB0035238= Methyl hexanoate HMDB0036209= Propyl 2-methylpropanoate HMDB0039095= Pentyl acetate HMDB0039618= Propyl butyrate HMDB0039619= Isopropyl butyrate HMDB0040297= Ethyl pentanoate
	HMDB0001085	Leukotriene B4	C20H32O4	336.466	12	HMDB0001085= Leukotriene B4 HMDB0002656= Prostaglandin A1 HMDB0004243= 12(S)-HPETE HMDB0004244= 15(S)-HPETE HMDB0004688= Hepoxilin A3 HMDB0004693= 11H-14,15-EETA HMDB0005087= 6-trans-Leukotriene B4 HMDB0005088= 6-trans-12-epi-Leukotriene B4 HMDB0010204= 14,15-DiHETE HMDB0010211= 17,18-DiHETE HMDB0010216= 5,15-DiHETE HMDB0010219= 8,15-DiHETE
	HMDB0000098	D-Xylose	C5H10O5	150.13	11	HMDB0000098= D-Xylose HMDB0000283= D-Ribose HMDB0000621= D-Ribulose HMDB0000646= L-Arabinose HMDB0000751= L-Threo-2-pentulose HMDB0001644= D-Xylulose HMDB0003371= L-Ribulose HMDB0012325= Arabinofuranose HMDB0029942= D-Arabinose HMDB0059753= 2-Deoxypentonic acid HMDB0094694= beta-Arabinose
	HMDB0000718	Isovaleric acid	C5H10O2	102.132	11	HMDB0000718= Isovaleric acid HMDB0000892= Valeric acid HMDB0002176= Ethylmethylacetic acid HMDB0030058= Ethyl propionate HMDB0031241= Isopropyl acetate HMDB0031249= Methyl isobutyrate HMDB0033742= (S)-2-Methylbutanoic acid HMDB0033890= Methyl butyrate HMDB0034237= Propyl acetate HMDB0040575= Butyl formate HMDB0059678= 1-Hydroxy-2-pentanone
	HMDB0005806	Gamma-terpinene	C10H16	136.238	11	HMDB0005806= Gamma-terpinene HMDB0006525= (+)-a-Pinene HMDB0035850= alpha-Phellandrene HMDB0036081= beta-Phellandrene HMDB0036560= beta-Pinene HMDB0036994= Terpinolene HMDB0036995= alpha-Terpinene HMDB0038121= 1,7,7-Trimethyltricyclo[2.2.1.02,6]heptane HMDB0038169= 7-Methyl-3-methylene-1,6-octadiene HMDB0059839= Camphene HMDB0061790= Santolina triene
	HMDB0010213	17-HDoHE	C22H32O3	344.488	11	HMDB0010213= 17-HDoHE HMDB0013620= 19(20)-EpDPE HMDB0013621= 16(17)-EpDPE HMDB0033896= Anacardic acid HMDB0060037= 10-HDoHE HMDB0060040= 11-HDoHE HMDB0060047= 16-HDoHE HMDB0060048= 20-HDoHE HMDB0060049= 4-HDoHE HMDB0060050= 7-HDoHE HMDB0060051= 8-HDoHE
	HMDB0000092	Dimethylglycine	C4H9NO2	103.12	10	HMDB0000092= Dimethylglycine HMDB0000112= gamma-Aminobutyric acid HMDB0000452= L-alpha-Aminobutyric acid HMDB0000650= D-alpha-Aminobutyric acid HMDB0001906= 2-Aminoisobutyric acid HMDB0002166= (S)-b-aminoisobutyric acid HMDB0002299= (R)-b-aminoisobutyric acid HMDB0003911= 3-Aminoisobutanoic acid HMDB0094692= N-Methylalanine HMDB0094693= 3-Aminobutyrate
	HMDB0000375	3-(3-Hydroxyphenyl)propanoic acid	C9H10O3	166.174	10	HMDB0000375= 3-(3-Hydroxyphenyl)propanoic acid HMDB0000563= D-Phenyllactic acid HMDB0000748= L-3-Phenyllactic acid HMDB0000779= Phenyllactic acid HMDB0002072= 4-Methoxyphenylacetic acid HMDB0002199= Desaminotyrosine HMDB0029817= Ethyl salicylate HMDB0033752= 3-(2-Hydroxyphenyl)propanoic acid HMDB0041683= 4-Hydroxyphenyl-2-propionic acid HMDB0059969= 3-Methoxyphenylacetic acid
	HMDB0000798	Oenanthic ether	C9H18O2	158.238	10	HMDB0000798= Oenanthic ether HMDB0000847= Pelargonic acid HMDB0030331= xi-2-Ethylheptanoic acid HMDB0032042= Butyl 3-methylbutanoate HMDB0034165= Propyl hexanoate HMDB0034606= Hexyl propionate HMDB0038040= 2-Methylpropyl 3-methylbutanoate HMDB0039216= Butyl 2-methylbutanoate HMDB0040221= Isoamyl butyrate HMDB0040295= Butyl pentanoate
	HMDB0003671	2-Heptanone	C7H14O	114.186	10	HMDB0003671= 2-Heptanone HMDB0004814= 4-Heptanone HMDB0005841= Ethyl isobutyl ketone HMDB0031429= 2,4-Dimethyl-3-pentanone HMDB0031475= Heptanal HMDB0031482= 3-Heptanone HMDB0031549= 5-Methyl-2-hexanone HMDB0032405= 3-Methylhexanal HMDB0059693= 1-Methylcyclohexanol HMDB0061896= 2-Methyl-3-hexanone
	HMDB0005081	5-HEPE	C20H30O3	318.45	10	HMDB0005081= 5-HEPE HMDB0010202= 12-HEPE HMDB0010205= 14,15-EpETE HMDB0010209= 15-HEPE HMDB0010210= 15-KETE HMDB0010212= 17,18-EpETE HMDB0010217= 5-KETE HMDB0012611= 18R-HEPE HMDB0013633= 12-KETE HMDB0060053= 9-HEPE
	HMDB0000048	Melibiose	C12H22O11	342.296	9	HMDB0000048= Melibiose HMDB0000163= D-Maltose HMDB0000186= Alpha-Lactose HMDB0000258= Sucrose HMDB0000740= Lactulose HMDB0000975= Trehalose HMDB0002923= Isomaltose HMDB0011740= Turanose HMDB0011742= Kojibiose
	HMDB0000354	2-Methyl-3-hydroxybutyric acid	C5H10O3	118.131	9	HMDB0000354= 2-Methyl-3-hydroxybutyric acid HMDB0000396= 2-Ethylhydracrylic acid HMDB0000407= 2-Hydroxy-3-methylbutyric acid HMDB0000531= 3-Hydroxyvaleric acid HMDB0000754= 3-Hydroxyisovaleric acid HMDB0001863= 2-Hydroxyvaleric acid HMDB0001987= 2-Hydroxy-2-methylbutyric acid HMDB0002011= 4-Hydroxyisovaleric acid HMDB0061927= 5-Hydroxypentanoic acid
	HMDB0001220	Prostaglandin E2	C20H32O5	352.465	9	HMDB0001220= Prostaglandin E2 HMDB0001403= Prostaglandin D2 HMDB0001452= Thromboxane A2 HMDB0001509= 20-Hydroxy-leukotriene B4 HMDB0002776= 13,14-Dihydro-15-keto-PGE2 HMDB0004240= 15-Keto-prostaglandin F2a HMDB0004385= Lipoxin A4 HMDB0060041= 11b-PGE2 HMDB0060042= 13,14-Dihydro-15-keto-PGD2
	HMDB0004043	Alpha-Terpineol	C10H18O	154.249	9	HMDB0004043= Alpha-Terpineol HMDB0034976= (-)-Borneol HMDB0035818= (+)-Borneol HMDB0035825= (-)-Dihydrocarveol HMDB0036101= (R)-3,7-Dimethyl-1,6-octadien-3-ol HMDB0036102= D-Linalool HMDB0041014= 4-Decenal HMDB0059864= Isomenthone HMDB0061802= 5-Methyl-2-(1-methylethyl)-cyclohexanone
	HMDB0006478	Iso-Valeraldehyde	C5H10O	86.1323	9	HMDB0006478= Iso-Valeraldehyde HMDB0030124= Prenol HMDB0030126= 3-Methyl-3-buten-1-ol HMDB0031206= Pentanal HMDB0031525= (S)-2-Methylbutanal HMDB0031526= (±)-2-Methylbutanal HMDB0031604= (E)-2-Penten-1-ol HMDB0031605= 1-Penten-3-ol HMDB0034235= 2-Pentanone
	HMDB0035084	(+)-1(10),4-Cadinadiene	C15H24	204.357	9	HMDB0035084= (+)-1(10),4-Cadinadiene HMDB0036163= beta-Sesquiphellandrene HMDB0036792= beta-Caryophyllene HMDB0037784= (+)-alpha-Muurolene HMDB0038168= gamma-Himachalene HMDB0038206= gamma-Muurolene HMDB0041576= beta-Cadinene HMDB0061779= Isocaryophyllene HMDB0061851= alpha-Copaene
	HMDB0061903	(Z)-2-Octene	C8H16	112.213	9	HMDB0061903= (Z)-2-Octene HMDB0061904= (E)-2-Octene HMDB0061905= (Z)-3-Octene HMDB0061906= (E)-3-Octene HMDB0061907= 3-Methyleneheptane HMDB0061908= 3-Methyl-1-heptene HMDB0061909= 3-Methyl-3-heptene HMDB0061910= (E)-4-Methyl-2-heptene HMDB0061911= 4-Methyl-3-heptene
	HMDB0000008	2-Hydroxybutyric acid	C4H8O3	104.105	8	HMDB0000008= 2-Hydroxybutyric acid HMDB0000011= (R)-3-Hydroxybutyric acid HMDB0000023= (S)-3-Hydroxyisobutyric acid HMDB0000336= (R)-3-Hydroxyisobutyric acid HMDB0000357= 3-Hydroxybutyric acid HMDB0000442= (S)-3-Hydroxybutyric acid HMDB0000710= 4-Hydroxybutyric acid HMDB0000729= Alpha-Hydroxyisobutyric acid
	HMDB0000317	2-Hydroxy-3-methylpentanoic acid	C6H12O3	132.158	8	HMDB0000317= 2-Hydroxy-3-methylpentanoic acid HMDB0000525= 5-Hydroxyhexanoic acid HMDB0000665= Leucinic acid HMDB0000746= Hydroxyisocaproic acid HMDB0001624= 2-Hydroxycaproic acid HMDB0012843= 6-Hydroxyhexanoic acid HMDB0059770= Threo-3-Hydroxy-2-methylbutyric acid HMDB0061652= 3-hydroxyhexanoic acid
	HMDB0001244	15-Keto-13,14-dihydroprostaglandin A2	C20H30O4	334.45	8	HMDB0001244= 15-Keto-13,14-dihydroprostaglandin A2 HMDB0002710= Prostaglandin J2 HMDB0002752= Prostaglandin A2 HMDB0004236= Prostaglandin B2 HMDB0004238= Delta-12-Prostaglandin J2 HMDB0005073= Leukotriene B5 HMDB0060046= 15d PGD2 HMDB0060054= bicyclo-PGE2
	HMDB0004668	13-OxoODE	C18H30O3	294.429	8	HMDB0004668= 13-OxoODE HMDB0004669= 9-OxoODE HMDB0010200= A-12(13)-EpODE HMDB0010203= 13-HOTE HMDB0010206= 15(16)-EpODE HMDB0010220= 9(10)-EpODE HMDB0010224= 9-HOTE HMDB0031934= (9S,10E,12Z,15Z)-9-Hydroxy-10,12,15-octadecatrienoic acid
	HMDB0011623	Decanal	C10H20O	156.265	8	HMDB0011623= Decanal HMDB0013810= (E)-3-decen-1-ol HMDB0031409= 2-Decanone HMDB0035093= D-Citronellol HMDB0035094= L-Citronellol HMDB0035764= (-)-Neoisomenthol HMDB0035765= p-Menthan-3-ol HMDB0037020= p-Menthan-1-ol
	HMDB0000124	Fructose 6-phosphate	C6H13O9P	260.136	7	HMDB0000124= Fructose 6-phosphate HMDB0000213= Myo-inositol 1-phosphate HMDB0000645= Galactose 1-phosphate HMDB0001078= Mannose 6-phosphate HMDB0001401= Glucose 6-phosphate HMDB0001586= Glucose 1-phosphate HMDB0002985= Inositol phosphate
	HMDB0000127	D-Glucuronic acid	C6H10O7	194.139	7	HMDB0000127= D-Glucuronic acid HMDB0002545= Galacturonic acid HMDB0002704= Iduronic acid HMDB0003363= Pectic acid HMDB0003402= Pectin HMDB0011731= 5-Keto-D-gluconate HMDB0011732= 2-Keto-L-gluconate
	HMDB0000206	N6-Acetyl-L-lysine	C8H16N2O3	188.224	7	HMDB0000206= N6-Acetyl-L-lysine HMDB0000446= N-Alpha-acetyllysine HMDB0000759= Glycylleucine HMDB0028844= Glycyl-Isoleucine HMDB0028907= Isoleucyl-Glycine HMDB0028929= Leucyl-Glycine HMDB0029120= Valyl-Alanine
	HMDB0000422	2-Methylglutaric acid	C6H10O4	146.141	7	HMDB0000422= 2-Methylglutaric acid HMDB0000448= Adipic acid HMDB0000752= Methylglutaric acid HMDB0000858= Monomethyl glutaric acid HMDB0002173= Solerol HMDB0033837= Dimethyl succinate HMDB0061930= 4-Ethoxy-4-oxobutanoic acid
	HMDB0000511	Capric acid	C10H20O2	172.265	7	HMDB0000511= Capric acid HMDB0032045= Pentyl 3-methylbutanoate HMDB0033620= Hexyl butyrate HMDB0036228= 2-Methylpropyl hexanoate HMDB0038602= Octyl acetate HMDB0040211= Butyl hexanoate HMDB0061805= (2S)-2-Ethylhexyl acetate
	HMDB0000753	3-Hexanone	C6H12O	100.159	7	HMDB0000753= 3-Hexanone HMDB0002939= Methyl isobutyl ketone HMDB0005842= 2-Oxohexane HMDB0005846= Ethyl isopropyl ketone HMDB0005994= Hexanal HMDB0031578= 2-Methylpentanal HMDB0061882= 3-Methyl-1-penten-3-ol
	HMDB0000840	Salicyluric acid	C9H9NO4	195.172	7	HMDB0000840= Salicyluric acid HMDB0001229= Dopaquinone HMDB0004067= Leucodopachrome HMDB0006116= 3-Hydroxyhippuric acid HMDB0013678= 4-Hydroxyhippuric acid HMDB0038055= 2-Hydroxy-7-methoxy-2H-1,4-benzoxazin-3(4H)-one HMDB0060602= N-acetyl-5-aminosalicylic acid
	HMDB0001139	Prostaglandin F2a	C20H34O5	354.481	7	HMDB0001139= Prostaglandin F2a HMDB0004684= 11,12,15-THETA HMDB0004685= 13,14-Dihydro-15-keto PGF2a HMDB0005083= 8-Isoprostaglandin F2a HMDB0005102= Prostaglandin D1 HMDB0010199= 11b-PGF2a HMDB0060045= 15-keto-PGF1alpha
	HMDB0001140	Octanal	C8H16O	128.212	7	HMDB0001140= Octanal HMDB0031294= 2-Octanone HMDB0031295= Ethyl pentyl ketone HMDB0031296= (E)-2-Octen-1-ol HMDB0031299= (R)-1-Octen-3-ol HMDB0061912= 3,4-Dimethylcyclohexanol HMDB0061913= 3,5-Dimethylcyclohexanol
	HMDB0001419	24-Hydroxycholesterol	C27H46O2	402.653	7	HMDB0001419= 24-Hydroxycholesterol HMDB0001496= 7a-Hydroxycholesterol HMDB0002103= 27-Hydroxycholesterol HMDB0002902= Delta-Tocopherol HMDB0006119= 7b-Hydroxycholesterol HMDB0006247= 25-Hydroxycholesterol HMDB0013643= 4b-Hydroxycholesterol
	HMDB0037213	xi-p-Menth-3-ene	C10H18	138.25	7	HMDB0037213= xi-p-Menth-3-ene HMDB0061795= (S)-3,7-Dimethyl-1,6-octadiene HMDB0061797= 2-Menthene HMDB0061798= 1-Methyl-3-(2-methyl-1-propenyl)cyclopentane HMDB0061799= 1-Methyl-3-(2-methyl-2-propenyl)-cyclopentane HMDB0061800= 1-(3-Methylbutyl)-cyclopentene HMDB0061801= 3-(2-Methylpropyl)-cyclohexene
	HMDB0094807	2-nonenoylglycine	C11H19NO3	213.277	7	HMDB0094807= 2-nonenoylglycine HMDB0094808= 3-nonenoylglycine HMDB0094809= 4-nonenoylglycine HMDB0094810= 5-nonenoylglycine HMDB0094811= 6-nonenoylglycine HMDB0094812= 7-nonenoylglycine HMDB0094813= 8-nonenoylglycine
	HMDB0000031	Androsterone	C19H30O2	290.44	6	HMDB0000031= Androsterone HMDB0000365= Epiandrosterone HMDB0000490= Etiocholanolone HMDB0000546= Epietiocholanolone HMDB0002961= Dihydrotestosterone HMDB0003818= 5-Androstenediol
	HMDB0000039	Butyric acid	C4H8O2	88.1051	6	HMDB0000039= Butyric acid HMDB0001873= Isobutyric acid HMDB0003243= Acetoin HMDB0030062= Methyl propionate HMDB0031217= Ethyl acetate HMDB0031507= 1-Hydroxy-2-butanone
	HMDB0000118	Homovanillic acid	C9H10O4	182.173	6	HMDB0000118= Homovanillic acid HMDB0000333= Isohomovanillic acid HMDB0000423= 3,4-Dihydroxyhydrocinnamic acid HMDB0000755= Hydroxyphenyllactic acid HMDB0002643= 3-(3-Hydroxyphenyl)-3-hydroxypropanoic acid HMDB0029273= 2,6-Dimethoxybenzoic acid
	HMDB0000130	Homogentisic acid	C8H8O4	168.147	6	HMDB0000130= Homogentisic acid HMDB0000750= 3-Hydroxymandelic acid HMDB0000822= p-Hydroxymandelic acid HMDB0001336= 3,4-Dihydroxybenzeneacetic acid HMDB0001868= 5-Methoxysalicylic acid HMDB0060003= Isovanillic acid
	HMDB0000152	Gentisic acid	C7H6O4	154.121	6	HMDB0000152= Gentisic acid HMDB0000397= 2-Pyrocatechuic acid HMDB0001856= Protocatechuic acid HMDB0013676= 2,6-Dihydroxybenzoic acid HMDB0013677= 3,5-Dihydroxybenzoic acid HMDB0029666= 2,4-Dihydroxybenzoic acid
	HMDB0000172	L-Isoleucine	C6H13NO2	131.173	6	HMDB0000172= L-Isoleucine HMDB0000557= L-Alloisoleucine HMDB0000687= L-Leucine HMDB0001645= L-Norleucine HMDB0001901= Aminocaproic acid HMDB0003640= Beta-Leucine
	HMDB0000205	Phenylpyruvic acid	C9H8O3	164.158	6	HMDB0000205= Phenylpyruvic acid HMDB0001713= m-Coumaric acid HMDB0002035= 4-Hydroxycinnamic acid HMDB0012225= Enol-phenylpyruvate HMDB0030677= cis-p-Coumaric acid HMDB0041592= Coumaric acid
	HMDB0000209	Phenylacetic acid	C8H8O2	136.148	6	HMDB0000209= Phenylacetic acid HMDB0002340= 2-Methylbenzoic acid HMDB0029635= 4-Methylbenzoic acid HMDB0029686= 4-Methoxybenzaldehyde HMDB0032568= 2'-Hydroxyacetophenone HMDB0040733= Phenyl acetate
	HMDB0000321	2-Hydroxyadipic acid	C6H10O5	162.141	6	HMDB0000321= 2-Hydroxyadipic acid HMDB0000345= 3-Hydroxyadipic acid HMDB0000355= 3-Hydroxymethylglutaric acid HMDB0000640= Levoglucosan HMDB0059737= 3-Methyl-3-hydroxypentanedioate HMDB0059758= 2-Hydroxy-2-ethylsuccinic acid
	HMDB0000337	(S)-3,4-Dihydroxybutyric acid	C4H8O4	120.104	6	HMDB0000337= (S)-3,4-Dihydroxybutyric acid HMDB0000360= 2,4-Dihydroxybutanoic acid HMDB0000498= 4-Deoxyerythronic acid HMDB0002453= 4-Deoxythreonic acid HMDB0002601= A,b-Dihydroxyisobutyric acid HMDB0002649= Erythrose
	HMDB0000339	2-Methylbutyrylglycine	C7H13NO3	159.183	6	HMDB0000339= 2-Methylbutyrylglycine HMDB0000678= Isovalerylglycine HMDB0000927= Valerylglycine HMDB0011757= N-Acetylvaline HMDB0012154= 3-Dehydrocarnitine HMDB0029412= Betonicine
	HMDB0000408	2-Methyl-3-ketovaleric acid	C6H10O3	130.142	6	HMDB0000408= 2-Methyl-3-ketovaleric acid HMDB0000491= 3-Methyl-2-oxovaleric acid HMDB0000695= Ketoleucine HMDB0001864= 2-Ketohexanoic acid HMDB0006024= Mevalonolactone HMDB0061881= 4-Acetylbutyrate
	HMDB0000426	Citramalic acid	C5H8O5	148.114	6	HMDB0000426= Citramalic acid HMDB0000428= 3-Hydroxyglutaric acid HMDB0000606= D-2-Hydroxyglutaric acid HMDB0000694= L-2-Hydroxyglutaric acid HMDB0001900= Ribonolactone HMDB0059655= 2-Hydroxyglutarate
	HMDB0000453	Delta-Hexanolactone	C6H10O2	114.142	6	HMDB0000453= Delta-Hexanolactone HMDB0003843= Gamma-Caprolactone HMDB0031158= 2-Methyl-4-pentenoic acid HMDB0031491= 2,3-Hexanedione HMDB0031492= 3,4-Hexanedione HMDB0061929= Dihydro-4,4-dimethyl-2(3H)-furanone
	HMDB0000518	Chenodeoxycholic acid	C24H40O4	392.572	6	HMDB0000518= Chenodeoxycholic acid HMDB0000626= Deoxycholic acid HMDB0000686= Isoursodeoxycholic acid HMDB0000733= Hyodeoxycholic acid HMDB0000946= Ursodeoxycholic acid HMDB0002536= Isodeoxycholic acid
	HMDB0000561	B-Carotene	C40H56	536.888	6	HMDB0000561= B-Carotene HMDB0003000= Lycopene HMDB0003993= Alpha-Carotene HMDB0112262= gamma-Carotene HMDB0112264= 9-cis-beta-Carotene HMDB0112265= 13-cis-beta-Carotene
	HMDB0000725	4-Hydroxyproline	C5H9NO3	131.13	6	HMDB0000725= 4-Hydroxyproline HMDB0000766= N-Acetyl-L-alanine HMDB0000783= Propionylglycine HMDB0001149= 5-Aminolevulinic acid HMDB0006272= 5-Amino-2-oxopentanoic acid HMDB0061880= N-Acetyl-beta-alanine
	HMDB0001184	Methyl propenyl ketone	C5H8O	84.1164	6	HMDB0001184= Methyl propenyl ketone HMDB0012157= 3-Methyl-2-butenal HMDB0031512= Tiglic aldehyde HMDB0031530= 3-Methyl-3-buten-2-one HMDB0031607= 1-Penten-3-one HMDB0037788= xi-2,3-Dihydro-3-methylfuran
	HMDB0001857	1,3-Dimethyluric acid	C7H8N4O3	196.163	6	HMDB0001857= 1,3-Dimethyluric acid HMDB0001982= 3,7-Dimethyluric acid HMDB0002026= 1,9-Dimethyluric acid HMDB0004308= 7,9-Dimethyluric acid HMDB0011103= 1,7-Dimethyluric acid HMDB0059704= 3,9-Dimethyluric acid
	HMDB0002198	(3R,3'R,6'R,9-cis)-beta,epsilon-Carotene-3,3'-diol	C40H56O2	568.886	6	HMDB0002198= (3R,3'R,6'R,9-cis)-beta,epsilon-Carotene-3,3'-diol HMDB0002789= Zeaxanthin HMDB0002950= (3R,3'R,6'R,9'-cis)-beta,epsilon-Carotene-3,3'-diol HMDB0003415= (3R,3'S,6'R)-b,e-Carotene-3,3'-diol HMDB0112256= Lactucaxanthin HMDB0112257= (13Z,13'Z,3R,3'R,6'R)-Lutein
	HMDB0004472	Eucalyptol	C10H18O	154.253	6	HMDB0004472= Eucalyptol HMDB0005812= Geraniol HMDB0035155= beta-Geraniol HMDB0035833= p-Menth-1-en-4-ol HMDB0036100= 3,7-Dimethyl-1,6-octadien-3-ol HMDB0036993= gamma-Terpineol
	HMDB0004487	(+)-(S)-Carvone	C10H14O	150.218	6	HMDB0004487= (+)-(S)-Carvone HMDB0032063= 4-tert-Butylphenol HMDB0032626= 1-Methoxy-4-propylbenzene HMDB0035089= (R)-Carvone HMDB0036089= (R)-Menthofuran HMDB0061788= (S)-2-methyl-5-(1-Methylethenyl)-2-cyclohexen-1-one
	HMDB0004667	13S-hydroxyoctadecadienoic acid	C18H32O3	296.445	6	HMDB0004667= 13S-hydroxyoctadecadienoic acid HMDB0004670= Alpha-dimorphecolic acid HMDB0004701= 9,10-Epoxyoctadecenoic acid HMDB0004702= 12,13-EpOME HMDB0010223= 9-HODE HMDB0061708= 13-HODE
	HMDB0006007	Isopentanol	C5H12O	88.1482	6	HMDB0006007= Isopentanol HMDB0013036= 1-Pentanol HMDB0031527= (S)-2-Methyl-1-butanol HMDB0031599= 2-Pentanol HMDB0033777= 3-Methyl-2-butanol HMDB0061749= Methyl-tert-butyl ether
	HMDB0013733	1,2,4-Trimethylbenzene	C9H12	120.192	6	HMDB0013733= 1,2,4-Trimethylbenzene HMDB0034029= Isopropylbenzene HMDB0059819= o-Ethyltoluene HMDB0059848= m-Ethyl_toluene HMDB0059877= Propylbenzene HMDB0059901= Hemimellitene
	HMDB0013809	(E)-2-octenal	C8H14O	126.196	6	HMDB0013809= (E)-2-octenal HMDB0030961= 2-Octenal HMDB0031309= 1-Octen-3-one HMDB0033547= 3-Octen-2-one HMDB0035915= Sulcatone HMDB0061945= 2-Ethyl-2-hexenal
	HMDB0028916	Isoleucyl-Serine	C9H18N2O4	218.25	6	HMDB0028916= Isoleucyl-Serine HMDB0028938= Leucyl-Serine HMDB0029042= Serylisoleucine HMDB0029043= Serylleucine HMDB0029074= Threoninyl-Valine HMDB0029137= Valyl-Threonine
	HMDB0034975	Piperitone	C10H16O	152.233	6	HMDB0034975= Piperitone HMDB0035604= Pulegone HMDB0036079= Dihydrocarvone HMDB0036080= (1S,4S)-Dihydrocarvone HMDB0041011= beta-Cyclocitral HMDB0059761= 4-(1-Methylethyl)-1-cyclohexene-4-carboxaldehyde
	HMDB0094801	2-octenoylglycine	C10H17NO3	199.25	6	HMDB0094801= 2-octenoylglycine HMDB0094802= 3-octenoylglycine HMDB0094803= 4-octenoylglycine HMDB0094804= 5-octenoylglycine HMDB0094805= 6-octenoylglycine HMDB0094806= 7-octenoylglycine
	HMDB0000032	7-Dehydrocholesterol	C27H44O	384.638	5	HMDB0000032= 7-Dehydrocholesterol HMDB0000876= Vitamin D3 HMDB0000921= Cholestenone HMDB0002027= 8-Dehydrocholesterol HMDB0002719= Desmosterol
	HMDB0000056	beta-Alanine	C3H7NO2	89.0932	5	HMDB0000056= beta-Alanine HMDB0000161= L-Alanine HMDB0000271= Sarcosine HMDB0001310= D-Alanine HMDB0062251= (alpha-D-mannosyl)7-beta-D-mannosyl-diacetylchitobiosyl-L-asparagine, isoform A (protein)
	HMDB0000174	L-Fucose	C6H12O5	164.156	5	HMDB0000174= L-Fucose HMDB0000849= Rhamnose HMDB0002712= 1,5-Anhydrosorbitol HMDB0010207= L-Rhamnulose HMDB0029196= D-Fucose
	HMDB0000190	L-Lactic acid	C3H6O3	90.0779	5	HMDB0000190= L-Lactic acid HMDB0000700= Hydroxypropionic acid HMDB0001051= Glyceraldehyde HMDB0001311= D-Lactic acid HMDB0001882= Dihydroxyacetone
	HMDB0000212	N-Acetylgalactosamine	C8H15NO6	221.208	5	HMDB0000212= N-Acetylgalactosamine HMDB0000215= N-Acetyl-D-glucosamine HMDB0000803= beta-N-Acetylglucosamine HMDB0000853= N-Acetyl-b-D-galactosamine HMDB0001129= N-Acetylmannosamine
	HMDB0000326	1b,3a,12a-Trihydroxy-5b-cholanoic acid	C24H40O5	408.571	5	HMDB0000326= 1b,3a,12a-Trihydroxy-5b-cholanoic acid HMDB0000415= 3a,6b,7b-Trihydroxy-5b-cholanoic acid HMDB0000619= Cholic acid HMDB0000760= Hyocholic acid HMDB0000917= Ursocholic acid
	HMDB0000369	3b,17b-Dihydroxyetiocholane	C19H32O2	292.456	5	HMDB0000369= 3b,17b-Dihydroxyetiocholane HMDB0000493= 5a-Androstane-3b,17b-diol HMDB0000495= Androstanediol HMDB0000551= Etiocholanediol HMDB0000554= Dihydroandrosterone
	HMDB0000509	Senecioic acid	C5H8O2	100.116	5	HMDB0000509= Senecioic acid HMDB0031598= 2,3-Pentanedione HMDB0031602= 4-Pentenoic acid HMDB0031648= 2,4-Pentanedione HMDB0033840= Dihydro-5-methyl-2(3H)-furanone
	HMDB0000510	Aminoadipic acid	C6H11NO4	161.156	5	HMDB0000510= Aminoadipic acid HMDB0029423= Acetylhomoserine HMDB0061715= Glutamate, gamma-methyl ester HMDB0062557= N-Acetylthreonine HMDB0062660= N-methyl-L-glutamic Acid
	HMDB0000539	Arabinonic acid	C5H10O6	166.129	5	HMDB0000539= Arabinonic acid HMDB0000867= Ribonic acid HMDB0059750= 2,3,4,5-Tetrahydroxypentanoic acid HMDB0060255= L-Lyxonate HMDB0060256= L-Xylonate
	HMDB0000620	Glutaconic acid	C5H6O4	130.099	5	HMDB0000620= Glutaconic acid HMDB0000634= Citraconic acid HMDB0002092= Itaconic acid HMDB0059743= 2-Hydroxyglutaric acid lactone HMDB0061185= 2-Pentendioate
	HMDB0000707	4-Hydroxyphenylpyruvic acid	C9H8O4	180.157	5	HMDB0000707= 4-Hydroxyphenylpyruvic acid HMDB0001879= Aspirin HMDB0001964= Caffeic acid HMDB0002130= Monomethyl phthalate HMDB0011663= 3-Hydroxyphenylpyruvic acid
	HMDB0000764	Hydrocinnamic acid	C9H10O2	150.174	5	HMDB0000764= Hydrocinnamic acid HMDB0002097= 4-Ethylbenzoic acid HMDB0011743= 2-Phenylpropionate HMDB0013744= 2-Methoxy-4-vinylphenol HMDB0031310= Benzyl acetate
	HMDB0000772	Nonadecanoic acid	C19H38O2	298.504	5	HMDB0000772= Nonadecanoic acid HMDB0004085= Tuberculostearic acid HMDB0034154= Methyl stearate HMDB0035474= Isopropyl hexadecanoate HMDB0061710= 17-Methylstearate
	HMDB0000875	Trigonelline	C7H7NO2	137.136	5	HMDB0000875= Trigonelline HMDB0001123= 2-Aminobenzoic acid HMDB0001392= p-Aminobenzoic acid HMDB0001538= 3-Pyridylacetic acid HMDB0001891= m-Aminobenzoic acid
	HMDB0001262	Maltotriose	C18H32O16	504.437	5	HMDB0001262= Maltotriose HMDB0003213= Raffinose HMDB0011729= 1-Kestose HMDB0011730= Melezitose HMDB0029937= Panose
	HMDB0001858	p-Cresol	C7H8O	108.138	5	HMDB0001858= p-Cresol HMDB0002048= m-Cresol HMDB0002055= o-Cresol HMDB0003119= Benzyl alcohol HMDB0033895= Anisole
	HMDB0002265	14,15-DiHETrE	C20H34O4	338.482	5	HMDB0002265= 14,15-DiHETrE HMDB0002311= 8,9-DiHETrE HMDB0002314= 11,12-DiHETrE HMDB0002343= 5,6-DHET HMDB0012504= 10,11-dihydro-leukotriene B4
	HMDB0003315	Cyclohexanone	C6H10O	98.143	5	HMDB0003315= Cyclohexanone HMDB0031496= 2-Hexenal HMDB0031563= 4-Methyl-3-penten-2-one, 9CI HMDB0033714= 2-Methyl-2-pentenal HMDB0035239= 4-Hexen-3-one
	HMDB0003871	13-L-Hydroperoxylinoleic acid	C18H32O4	312.444	5	HMDB0003871= 13-L-Hydroperoxylinoleic acid HMDB0006940= 9(S)-HPODE HMDB0010201= 12,13-DiHODE HMDB0010208= 15,16-DiHODE HMDB0010221= 9,10-DiHODE
	HMDB0011170	gamma-Glutamylisoleucine	C11H20N2O5	260.29	5	HMDB0011170= gamma-Glutamylisoleucine HMDB0028822= Glutamylisoleucine HMDB0028823= Glutamylleucine HMDB0028906= Isoleucyl-Glutamate HMDB0028928= Leucyl-Glutamate
	HMDB0012971	1-Hexanol	C6H14O	102.175	5	HMDB0012971= 1-Hexanol HMDB0031493= 3-Hexanol HMDB0033676= (±)-3-Methyl-1-pentanol HMDB0059889= Isohexanol HMDB0061886= 2-Hexanol
	HMDB0013324	2-Octenoylcarnitine	C25H47NO5	441.653	5	HMDB0013324= 2-Octenoylcarnitine HMDB0013326= trans-2-Dodecenoylcarnitine HMDB0013327= Dodecanedioylcarnitine HMDB0013339= 3-Hydroxy-11Z-octadecenoylcarnitine HMDB0013340= 3-Hydroxy-9Z-octadecenoylcarnitine
	HMDB0013674	1,2,3-Trihydroxybenzene	C6H6O3	126.11	5	HMDB0013674= 1,2,3-Trihydroxybenzene HMDB0013675= 1,3,5-Trihydroxybenzene HMDB0029750= Methyl 2-furoate HMDB0030776= Maltol HMDB0059735= 5-Methylfuran-2-carboxylic acid
	HMDB0028734	Asparaginyl-Isoleucine	C10H19N3O4	245.276	5	HMDB0028734= Asparaginyl-Isoleucine HMDB0028735= Asparaginyl-Leucine HMDB0028902= Isoleucyl-Asparagine HMDB0028924= Leucyl-Asparagine HMDB0029125= Valyl-Glutamine
	HMDB0029306	4-Ethylphenol	C8H10O	122.164	5	HMDB0029306= 4-Ethylphenol HMDB0032076= 1-Methoxy-4-methylbenzene HMDB0032619= 1-Phenylethanol HMDB0033944= 2-Phenylethanol HMDB0059873= 3-Ethylphenol
	HMDB0037013	p-Mentha-1,3,8-triene	C10H14	134.218	5	HMDB0037013= p-Mentha-1,3,8-triene HMDB0037050= 1-Isopropyl-2-methylbenzene HMDB0037051= 1-Isopropyl-3-methylbenzene HMDB0059832= 4-Ethyl-o-xylene HMDB0061787= (3E,5E)-2,6-Dimethyl-1,3,5,7-octatetraene
	HMDB0059797	1-Hydroxyphenanthrene	C14H10O	194.229	5	HMDB0059797= 1-Hydroxyphenanthrene HMDB0059798= 2-Hydroxyphenanthrene HMDB0059799= 3-Hydroxyphenanthrene HMDB0059800= 4-Hydroxyphenanthrene HMDB0059801= 9-Hydroxyphenanthrene
	HMDB0061783	(E)-Hept-2-ene	C7H14	98.1861	5	HMDB0061783= (E)-Hept-2-ene HMDB0061892= 2-Heptene HMDB0061893= (E)-Hept-3-ene HMDB0061894= (E)-4,4-Dimethyl-2-pentene HMDB0061895= 2,4-Dimethyl-2-pentene
	HMDB0094718	1-hydroxyhexanoylglycine	C8H15NO4	189.211	5	HMDB0094718= 1-hydroxyhexanoylglycine HMDB0094719= 2-hydroxyhexanoylglycine HMDB0094720= 3-hydroxyhexanoylglycine HMDB0094721= 4-hydroxyhexanoylglycine HMDB0094722= 5-hydroxyhexanoylglycine
	HMDB0094723	2-hydroxyphenylpropionylglycine	C11H13NO4	223.228	5	HMDB0094723= 2-hydroxyphenylpropionylglycine HMDB0094724= 3-hydroxyphenylpropionylglycine HMDB0094725= 4-hydroxyphenylpropionylglycine HMDB0094726= 5-hydroxyphenylpropionylglycine HMDB0094727= 6-hydroxyphenylpropionylglycine
	HMDB0000005	2-Ketobutyric acid	C4H6O3	102.089	4	HMDB0000005= 2-Ketobutyric acid HMDB0000060= Acetoacetic acid HMDB0001259= Succinic acid semialdehyde HMDB0031646= Acetic anhydride
	HMDB0000015	Cortexolone	C21H30O4	346.461	4	HMDB0000015= Cortexolone HMDB0001547= Corticosterone HMDB0004030= 21-Deoxycortisol HMDB0006756= 21-Hydroxy-5b-pregnane-3,11,20-trione
	HMDB0000019	alpha-Ketoisovaleric acid	C5H8O3	116.115	4	HMDB0000019= alpha-Ketoisovaleric acid HMDB0000720= Levulinic acid HMDB0001865= 2-Oxovaleric acid HMDB0003771= 2-Methylacetoacetic acid
	HMDB0000022	3-Methoxytyramine	C9H13NO2	167.205	4	HMDB0000022= 3-Methoxytyramine HMDB0002182= Phenylephrine HMDB0004826= p-Synephrine HMDB0012162= 4-Methoxytyramine
	HMDB0000026	Ureidopropionic acid	C4H8N2O3	132.118	4	HMDB0000026= Ureidopropionic acid HMDB0000168= L-Asparagine HMDB0011733= Glycyl-glycine HMDB0062812= N-carbamoyl-beta-alaninate
	HMDB0000043	Betaine	C5H11NO2	117.146	4	HMDB0000043= Betaine HMDB0000883= L-Valine HMDB0003355= 5-Aminopentanoic acid HMDB0013716= Norvaline
	HMDB0000070	Pipecolic acid	C6H11NO2	129.157	4	HMDB0000070= Pipecolic acid HMDB0000716= L-Pipecolic acid HMDB0005960= D-Pipecolic acid HMDB0094696= N-Methyl proline
	HMDB0000077	Dehydroepiandrosterone	C19H28O2	288.424	4	HMDB0000077= Dehydroepiandrosterone HMDB0000234= Testosterone HMDB0000628= Epitestosterone HMDB0000899= Androstanedione
	HMDB0000107	Galactitol	C6H14O6	182.172	4	HMDB0000107= Galactitol HMDB0000247= Sorbitol HMDB0000765= Mannitol HMDB0011632= L-Iditol
	HMDB0000148	L-Glutamic acid	C5H9NO4	147.129	4	HMDB0000148= L-Glutamic acid HMDB0002931= N-Acetylserine HMDB0003011= O-Acetylserine HMDB0003339= D-Glutamic acid
	HMDB0000167	L-Threonine	C4H9NO3	119.119	4	HMDB0000167= L-Threonine HMDB0000719= L-Homoserine HMDB0004041= L-Allothreonine HMDB0061877= 4-Amino-3-hydroxybutyrate
	HMDB0000216	Norepinephrine	C8H11NO3	169.178	4	HMDB0000216= Norepinephrine HMDB0000239= Pyridoxine HMDB0001537= 6-Hydroxydopamine HMDB0004817= 5-Hydroxydopamine
	HMDB0000246	Tetrahydrofuran	C4H8O	72.1057	4	HMDB0000246= Tetrahydrofuran HMDB0000474= Butanone HMDB0003543= Butanal HMDB0031243= 2-Methylpropanal
	HMDB0000253	Pregnenolone	C21H32O2	316.478	4	HMDB0000253= Pregnenolone HMDB0003069= 20a-Dihydroprogesterone HMDB0003759= 5a-Pregnane-3,20-dione HMDB0034369= (3beta,5alpha)-3-Hydroxypregn-16-en-20-one
	HMDB0000362	2-Phosphoglyceric acid	C3H7O7P	186.057	4	HMDB0000362= 2-Phosphoglyceric acid HMDB0000807= 3-Phosphoglyceric acid HMDB0003391= 2-Phospho-D-glyceric acid HMDB0060180= (2R)-2-Hydroxy-3-(phosphonatooxy)propanoate
	HMDB0000417	3D,7D,11D-Phytanic acid	C20H40O2	312.53	4	HMDB0000417= 3D,7D,11D-Phytanic acid HMDB0000553= 3L,7D,11D-Phytanic acid HMDB0000801= Phytanic acid HMDB0002212= Arachidic acid
	HMDB0000486	7-Hydroxyoctanoic acid	C8H16O3	160.211	4	HMDB0000486= 7-Hydroxyoctanoic acid HMDB0000711= Hydroxyoctanoic acid HMDB0001954= 3-Hydroxyoctanoic acid HMDB0002264= (R)-2-Hydroxycaprylic acid
	HMDB0000508	Ribitol	C5H12O5	152.146	4	HMDB0000508= Ribitol HMDB0000568= D-Arabitol HMDB0001851= L-Arabitol HMDB0002917= D-Xylitol
	HMDB0000555	3-Methyladipic acid	C7H12O4	160.168	4	HMDB0000555= 3-Methyladipic acid HMDB0000857= Pimelic acid HMDB0029167= 2-Methyladipic acid HMDB0059738= 2-Ethylglutaric acid
	HMDB0000618	D-Ribulose 5-phosphate	C5H11O8P	230.11	4	HMDB0000618= D-Ribulose 5-phosphate HMDB0000868= Xylulose 5-phosphate HMDB0001489= Ribose 1-phosphate HMDB0001548= D-Ribose 5-phosphate
	HMDB0000622	Ethylmalonic acid	C5H8O4	132.115	4	HMDB0000622= Ethylmalonic acid HMDB0000661= Glutaric acid HMDB0001844= Methylsuccinic acid HMDB0002001= Dimethylmalonic acid
	HMDB0000641	L-Glutamine	C5H10N2O3	146.144	4	HMDB0000641= L-Glutamine HMDB0002031= Ureidoisobutyric acid HMDB0003423= D-Glutamine HMDB0006899= Alanylglycine
	HMDB0000671	Indolelactic acid	C11H11NO3	205.21	4	HMDB0000671= Indolelactic acid HMDB0004096= 5-Methoxyindoleacetate HMDB0011621= Cinnamoylglycine HMDB0059765= 3-Indolehydracrylic acid
	HMDB0000673	Linoleic acid	C18H32O2	280.445	4	HMDB0000673= Linoleic acid HMDB0003797= Bovinic acid HMDB0005047= 9E,11E-Octadecadienoic acid HMDB0006270= Linoelaidic acid
	HMDB0000730	Isobutyrylglycine	C6H11NO3	145.156	4	HMDB0000730= Isobutyrylglycine HMDB0000808= N-Butyrylglycine HMDB0001263= Allysine HMDB0003681= 4-Acetamidobutanoic acid
	HMDB0000784	Azelaic acid	C9H16O4	188.221	4	HMDB0000784= Azelaic acid HMDB0011717= Nonate HMDB0059760= 2,4-Dimethylpimelic acid HMDB0059783= 3-Methylsuberic acid
	HMDB0000806	Myristic acid	C14H28O2	228.371	4	HMDB0000806= Myristic acid HMDB0031072= 12-Methyltridecanoic acid HMDB0033788= Ethyl dodecanoate HMDB0061781= 10-Methyltridecanoic acid
	HMDB0000826	Pentadecanoic acid	C15H30O2	242.398	4	HMDB0000826= Pentadecanoic acid HMDB0030469= Methyl tetradecanoate HMDB0059820= Isopropyl_laurate HMDB0061707= 13-Methylmyristic acid
	HMDB0000910	Tridecanoic acid	C13H26O2	214.344	4	HMDB0000910= Tridecanoic acid HMDB0036219= Octyl 2-methylbutyrate HMDB0061828= 9-Methyldodecanoic acid HMDB0061829= Isopropyl dodecanoic acid
	HMDB0000957	Pyrocatechol	C6H6O2	110.111	4	HMDB0000957= Pyrocatechol HMDB0002434= Hydroquinone HMDB0033002= 5-Methyl-2-furancarboxaldehyde HMDB0033127= 2-Acetylfuran
	HMDB0001183	Octanol	C8H18O	130.228	4	HMDB0001183= Octanol HMDB0013818= 2-Ethyl-4-methyl-1-pentanol HMDB0030070= (S)-3-Octanol HMDB0031231= xi-2-Ethyl-1-hexanol
	HMDB0001189	2(N)-Methyl-norsalsolinol	C10H13NO2	179.216	4	HMDB0001189= 2(N)-Methyl-norsalsolinol HMDB0005199= (R)-Salsolinol HMDB0029223= alpha-Methylphenylalanine HMDB0029224= N-methylphenylalanine
	HMDB0001232	4-Nitrophenol	C6H5NO3	139.109	4	HMDB0001232= 4-Nitrophenol HMDB0002658= 6-Hydroxynicotinic acid HMDB0013188= 3-Hydroxypicolinic acid HMDB0059710= 2-Hydroxynicotinic acid
	HMDB0001449	Allopregnanolone	C21H34O2	318.493	4	HMDB0001449= Allopregnanolone HMDB0001455= Alloepipregnanolone HMDB0001471= Epipregnanolone HMDB0006759= 3a-Hydroxy-5b-pregnane-20-one
	HMDB0001476	3-Hydroxyanthranilic acid	C7H7NO3	153.135	4	HMDB0001476= 3-Hydroxyanthranilic acid HMDB0001972= 3-Aminosalicylic acid HMDB0014389= Mesalazine HMDB0059749= 6-Methoxy-pyridine-3-carboxylic acid
	HMDB0001878	Thymol	C10H14O	150.221	4	HMDB0001878= Thymol HMDB0003647= Perillyl aldehyde HMDB0035770= 5-Isopropyl-2-methylphenol HMDB0035824= Carvone
	HMDB0002056	Monoisobutyl phthalic acid	C12H14O4	222.237	4	HMDB0002056= Monoisobutyl phthalic acid HMDB0013247= Monobutylphthalate HMDB0029226= 5'-(3'-Methoxy-4'-hydroxyphenyl)-gamma-valerolactone HMDB0094660= Diethyl phthalic acid
	HMDB0002259	Heptadecanoic acid	C17H34O2	270.451	4	HMDB0002259= Heptadecanoic acid HMDB0031067= (S)-14-Methylhexadecanoic acid HMDB0040392= Isopropyl tetradecanoate HMDB0061859= Methyl hexadecanoic acid
	HMDB0002285	2-Indolecarboxylic acid	C9H7NO2	161.157	4	HMDB0002285= 2-Indolecarboxylic acid HMDB0003320= Indole-3-carboxylic acid HMDB0004077= 4,6-Dihydroxyquinoline HMDB0060289= Quinoline-4,8-diol
	HMDB0002664	Prostaglandin E3	C20H30O5	350.449	4	HMDB0002664= Prostaglandin E3 HMDB0003034= Prostaglandin D3 HMDB0003175= 15-Keto-prostaglandin E2 HMDB0010410= Resolvin E1
	HMDB0003357	N-Acetylornithine	C7H14N2O3	174.198	4	HMDB0003357= N-Acetylornithine HMDB0028854= Glycyl-Valine HMDB0029127= Valyl-Glycine HMDB0034365= L-Theanine
	HMDB0005065	Oleoylcarnitine	C25H47NO4	425.654	4	HMDB0005065= Oleoylcarnitine HMDB0013337= 2-Hydroxyhexadecanoylcarnitine HMDB0013338= 11Z-Octadecenylcarnitine HMDB0094687= Octadecenoylcarnitine
	HMDB0006236	Phenylacetaldehyde	C8H8O	120.148	4	HMDB0006236= Phenylacetaldehyde HMDB0013815= 2,3-Dihydrobenzofuran HMDB0029638= 4-Methylbenzaldehyde HMDB0033910= Acetophenone
	HMDB0006576	Lacto-N-fucopentaose III	C32H55NO25	853.771	4	HMDB0006576= Lacto-N-fucopentaose III HMDB0006577= Lacto-N-fucopentaose-2 HMDB0006705= Lacto-n-fucopentaose I HMDB0006706= Lacto-N-fucopentaose V
	HMDB0006589	Sialyllacto-N-tetraose a	C37H62N2O29	998.884	4	HMDB0006589= Sialyllacto-N-tetraose a HMDB0006593= Sialyllacto-N-neotetraose c HMDB0006600= Sialyllacto-N-tetraose b HMDB0006631= Sialyllacto-N-tetraose c
	HMDB0013163	2-Hydroxyfluorene	C13H10O	182.218	4	HMDB0013163= 2-Hydroxyfluorene HMDB0032049= Benzophenone HMDB0059802= 3-Hydroxyfluorene HMDB0059803= 9-Hydroxyfluorene
	HMDB0013821	2-Methyl-4-heptanone	C9H18O	142.239	4	HMDB0013821= 2-Methyl-4-heptanone HMDB0031266= 2-Nonanone HMDB0031417= 2,6-Dimethyl-4-heptanone HMDB0059835= Nonanal
	HMDB0028690	Alanyl-Isoleucine	C9H18N2O3	202.251	4	HMDB0028690= Alanyl-Isoleucine HMDB0028691= Alanyl-Leucine HMDB0028900= Isoleucyl-Alanine HMDB0028922= Leucyl-Alanine
	HMDB0028699	Alanyl-Tyrosine	C12H16N2O4	252.266	4	HMDB0028699= Alanyl-Tyrosine HMDB0029004= Phenylalanyl-Serine HMDB0029046= Serylphenylalanine HMDB0029098= Tyrosyl-Alanine
	HMDB0028712	Arginyl-Isoleucine	C12H25N5O3	287.359	4	HMDB0028712= Arginyl-Isoleucine HMDB0028713= Arginyl-Leucine HMDB0028901= Isoleucyl-Arginine HMDB0028923= Leucyl-Arginine
	HMDB0028910	Isoleucyl-Isoleucine	C12H24N2O3	244.331	4	HMDB0028910= Isoleucyl-Isoleucine HMDB0028911= Isoleucyl-Leucine HMDB0028932= Leucyl-Isoleucine HMDB0028933= Leucyl-Leucine
	HMDB0028917	Isoleucyl-Threonine	C10H20N2O4	232.277	4	HMDB0028917= Isoleucyl-Threonine HMDB0028939= Leucyl-Threonine HMDB0029064= Threoninyl-Isoleucine HMDB0029065= Threoninyl-Leucine
	HMDB0028918	Isoleucyl-Tryptophan	C17H23N3O3	317.383	4	HMDB0028918= Isoleucyl-Tryptophan HMDB0028940= Leucyl-Tryptophan HMDB0029086= Tryptophyl-Isoleucine HMDB0029087= Tryptophyl-Leucine
	HMDB0028919	Isoleucyl-Tyrosine	C15H22N2O4	294.346	4	HMDB0028919= Isoleucyl-Tyrosine HMDB0028941= Leucyl-Tyrosine HMDB0029108= Tyrosyl-Isoleucine HMDB0029109= Tyrosyl-Leucine
	HMDB0028920	Isoleucyl-Valine	C11H22N2O3	230.304	4	HMDB0028920= Isoleucyl-Valine HMDB0028942= Leucyl-Valine HMDB0029130= Valyl-Isoleucine HMDB0029131= Valyl-Leucine
	HMDB0029165	1,3-Diacetylpropane	C7H12O2	128.169	4	HMDB0029165= 1,3-Diacetylpropane HMDB0031342= Cyclohexanecarboxylic acid HMDB0031476= 2,3-Heptanedione HMDB0031681= Dihydro-5-propyl-2(3H)-furanone
	HMDB0029175	3'-O-methyl-(-)-epicatechin	C16H16O6	304.295	4	HMDB0029175= 3'-O-methyl-(-)-epicatechin HMDB0029179= 4'-O-methyl-(-)-epicatechin HMDB0029228= 4-Methyl-epicatechin HMDB0029231= 3-Methyl-epicatechin
	HMDB0029190	5-(3',4'-dihydroxyphenyl)-gamma-valerolactone-3'-O-glucuronide	C18H22O10	398.361	4	HMDB0029190= 5-(3',4'-dihydroxyphenyl)-gamma-valerolactone-3'-O-glucuronide HMDB0059988= 5-(3',4'-Dihydroxyphenyl)-gamma-valerolactone-3'-O-methyl-4'-O-glucuronide HMDB0059990= 5-(3',4'-Dihydroxyphenyl)-gamma-valerolactone-4'-O-methyl-3'-O-glucuronide HMDB0060030= 5-(3',5'-Dihydroxyphenyl)-gamma-valerolactone-O-glucuronide-O-methyl
	HMDB0040966	1,3-Octadiene	C8H14	110.197	4	HMDB0040966= 1,3-Octadiene HMDB0061899= 2-(Methylenebutyl)-cyclopropane HMDB0061900= 2,4-Octadiene HMDB0061902= 2,5-Dimethyl-2,4-hexadiene
	HMDB0059676	beta-Vatirenene	C15H22	202.335	4	HMDB0059676= beta-Vatirenene HMDB0059910= (E)-Calamene HMDB0061837= Calamenene HMDB0061838= (-)-alpha-Curcumene
	HMDB0059810	m-Xylene	C8H10	106.165	4	HMDB0059810= m-Xylene HMDB0059851= o-Xylene HMDB0059905= Ethylbenzene HMDB0059924= p-Xylene
	HMDB0059874	1-Dodecene	C12H24	168.319	4	HMDB0059874= 1-Dodecene HMDB0061819= (E)-2-Dodecene HMDB0061820= (Z)-3-Dodecene HMDB0061821= (E)-3-Dodecene
	HMDB0060565	1-Hydroxyibuprofen	C13H18O3	222.28	4	HMDB0060565= 1-Hydroxyibuprofen HMDB0060920= 2-Hydroxyibuprofen HMDB0060921= 3-Hydroxyibuprofen HMDB0061943= Hexyl salicylic acid
	HMDB0094728	2-Hepteneoylglycine	C9H15NO3	185.223	4	HMDB0094728= 2-Hepteneoylglycine HMDB0094729= 3-Hepteneoylglycine HMDB0094730= 4-Hepteneoylglycine HMDB0094731= 5-Hepteneoylglycine
	HMDB0000033	Carnosine	C9H14N4O3	226.232	3	HMDB0000033= Carnosine HMDB0028689= Alanyl-Histidine HMDB0028878= Histidinyl-Alanine
	HMDB0000067	Cholesterol	C27H46O	386.654	3	HMDB0000067= Cholesterol HMDB0001170= Lathosterol HMDB0006841= 5a-Cholest-8-en-3b-ol
	HMDB0000072	cis-Aconitic acid	C6H6O6	174.108	3	HMDB0000072= cis-Aconitic acid HMDB0000958= trans-Aconitic acid HMDB0001264= Dehydroascorbic acid
	HMDB0000153	Estriol	C18H24O3	288.381	3	HMDB0000153= Estriol HMDB0000338= 2-Hydroxyestradiol HMDB0000347= 16b-Hydroxyestradiol
	HMDB0000156	L-Malic acid	C4H6O5	134.087	3	HMDB0000156= L-Malic acid HMDB0000744= Malic acid HMDB0031518= D-Malic acid
	HMDB0000191	L-Aspartic acid	C4H7NO4	133.103	3	HMDB0000191= L-Aspartic acid HMDB0006483= D-Aspartic acid HMDB0011753= Iminodiacetic acid
	HMDB0000195	Inosine	C10H12N4O5	268.226	3	HMDB0000195= Inosine HMDB0000481= Allopurinol riboside HMDB0003040= Arabinosylhypoxanthine
	HMDB0000197	Indoleacetic acid	C10H9NO2	175.184	3	HMDB0000197= Indoleacetic acid HMDB0004073= 5-Hydroxyindoleacetaldehyde HMDB0094717= hydroxyvalerylglycine
	HMDB0000207	Oleic acid	C18H34O2	282.461	3	HMDB0000207= Oleic acid HMDB0000573= Elaidic acid HMDB0240219= cis-Vaccenic acid
	HMDB0000237	Propionic acid	C3H6O2	74.0785	3	HMDB0000237= Propionic acid HMDB0006961= Hydroxyacetone HMDB0031523= Methyl acetate
	HMDB0000252	Sphingosine	C18H37NO2	299.492	3	HMDB0000252= Sphingosine HMDB0001480= 3-Dehydrosphinganine HMDB0002100= Palmitoylethanolamide
	HMDB0000267	Pyroglutamic acid	C5H7NO3	129.114	3	HMDB0000267= Pyroglutamic acid HMDB0000805= Pyrrolidonecarboxylic acid HMDB0001369= Pyrroline hydroxycarboxylic acid
	HMDB0000268	Tetrahydrocorticosterone	C21H34O4	350.492	3	HMDB0000268= Tetrahydrocorticosterone HMDB0000449= 5a-Tetrahydrocorticosterone HMDB0005972= Tetrahydrodeoxycortisol
	HMDB0000291	Vanillylmandelic acid	C9H10O5	198.173	3	HMDB0000291= Vanillylmandelic acid HMDB0003503= 3-(3,4-Dihydroxyphenyl)lactic acid HMDB0041662= 3,4-O-Dimethylgallic acid
	HMDB0000306	Tyramine	C8H11NO	137.179	3	HMDB0000306= Tyramine HMDB0001065= 2-Hydroxyphenethylamine HMDB0004989= m-Tyramine
	HMDB0000315	16-a-Hydroxypregnenolone	C21H32O3	332.477	3	HMDB0000315= 16-a-Hydroxypregnenolone HMDB0000363= 17a-Hydroxypregnenolone HMDB0004026= 21-Hydroxypregnenolone
	HMDB0000341	2-Octenedioic acid	C8H12O4	172.179	3	HMDB0000341= 2-Octenedioic acid HMDB0004982= cis-4-Octenedioic acid HMDB0013312= trans-3-Octenedioic acid
	HMDB0000380	2-Hydroxyestradiol-3-methyl ether	C19H26O3	302.408	3	HMDB0000380= 2-Hydroxyestradiol-3-methyl ether HMDB0000405= 2-Methoxyestradiol HMDB0003955= 19-Hydroxyandrost-4-ene-3,17-dione
	HMDB0000381	Allolithocholic acid	C24H40O3	376.573	3	HMDB0000381= Allolithocholic acid HMDB0000717= Isolithocholic acid HMDB0000761= Lithocholic acid
	HMDB0000430	24,25-Dihydroxyvitamin D	C27H44O3	416.637	3	HMDB0000430= 24,25-Dihydroxyvitamin D HMDB0001420= 25,26-dihydroxyvitamin D HMDB0001903= Calcitriol
	HMDB0000459	3-Methylcrotonylglycine	C7H11NO3	157.167	3	HMDB0000459= 3-Methylcrotonylglycine HMDB0000959= Tiglylglycine HMDB0094701= N-Acetylproline
	HMDB0000499	5-Tetradecenoic acid	C14H26O2	226.355	3	HMDB0000499= 5-Tetradecenoic acid HMDB0000521= 5Z-Tetradecenoic acid HMDB0002000= Myristoleic acid
	HMDB0000500	4-Hydroxybenzoic acid	C7H6O3	138.122	3	HMDB0000500= 4-Hydroxybenzoic acid HMDB0001895= Salicylic acid HMDB0002466= 3-Hydroxybenzoic acid
	HMDB0000501	7-Ketocholesterol	C27H44O2	400.637	3	HMDB0000501= 7-Ketocholesterol HMDB0001993= 7a-Hydroxy-cholestene-3-one HMDB0003550= Calcidiol
	HMDB0000522	3-Methylglutaconic acid	C6H8O4	144.125	3	HMDB0000522= 3-Methylglutaconic acid HMDB0002266= (E)-2-Methylglutaconic acid HMDB0013311= trans-2-Hexenedioic acid
	HMDB0000526	5a-Tetrahydrocortisol	C21H34O5	366.492	3	HMDB0000526= 5a-Tetrahydrocortisol HMDB0000949= Tetrahydrocortisol HMDB0003128= Cortolone
	HMDB0000549	Gamma-Butyrolactone	C4H6O2	86.0892	3	HMDB0000549= Gamma-Butyrolactone HMDB0003407= Diacetyl HMDB0031209= Ethenyl acetate
	HMDB0000565	Galactonic acid	C6H12O7	196.155	3	HMDB0000565= Galactonic acid HMDB0000625= Gluconic acid HMDB0003290= Gulonic acid
	HMDB0000577	5beta-Coprostanol	C27H48O	388.669	3	HMDB0000577= 5beta-Coprostanol HMDB0000908= 5alpha-Cholestanol HMDB0001569= Epi-coprostanol
	HMDB0000594	gamma-Glutamylphenylalanine	C14H18N2O5	294.303	3	HMDB0000594= gamma-Glutamylphenylalanine HMDB0001894= Aspartame HMDB0029106= Tyrosyl-Hydroxyproline
	HMDB0000613	Erythronic acid	C4H8O5	136.103	3	HMDB0000613= Erythronic acid HMDB0000943= Threonic acid HMDB0062620= L-threonic Acid
	HMDB0000631	Deoxycholic acid glycine conjugate	C26H43NO5	449.623	3	HMDB0000631= Deoxycholic acid glycine conjugate HMDB0000637= Chenodeoxycholic acid glycine conjugate HMDB0000708= Glycoursodeoxycholic acid
	HMDB0000638	Dodecanoic acid	C12H24O2	200.318	3	HMDB0000638= Dodecanoic acid HMDB0030998= Ethyl decanoate HMDB0034136= Octyl butanoate
	HMDB0000701	Hexanoylglycine	C8H15NO3	173.21	3	HMDB0000701= Hexanoylglycine HMDB0011756= N-Acetylleucine HMDB0061684= N-Acetylisoleucine
	HMDB0000732	Hydroxykynurenine	C10H12N2O4	224.213	3	HMDB0000732= Hydroxykynurenine HMDB0011631= L-3-Hydroxykynurenine HMDB0012819= 5-Hydroxykynurenine
	HMDB0000736	Isobutyryl-L-carnitine	C11H21NO4	231.292	3	HMDB0000736= Isobutyryl-L-carnitine HMDB0001959= Gamma-Aminobutyryl-lysine HMDB0002013= Butyrylcarnitine
	HMDB0000763	5-Hydroxyindoleacetic acid	C10H9NO3	191.183	3	HMDB0000763= 5-Hydroxyindoleacetic acid HMDB0035514= xi-2,3-Dihydro-2-oxo-1H-indole-3-acetic acid HMDB0094657= 2-Oxindole-3-acetate
	HMDB0000782	Octadecanedioic acid	C18H34O4	314.46	3	HMDB0000782= Octadecanedioic acid HMDB0004704= 9,10-DHOME HMDB0004705= 12,13-DHOME
	HMDB0000827	Stearic acid	C18H36O2	284.477	3	HMDB0000827= Stearic acid HMDB0029811= Ethyl hexadecanoate HMDB0061946= Hexyl dodecanoate
	HMDB0000873	4-Methylcatechol	C7H8O2	124.137	3	HMDB0000873= 4-Methylcatechol HMDB0011724= 4-Hydroxybenzyl alcohol HMDB0035226= 2-Acetyl-5-methylfuran
	HMDB0000874	Tauroursodeoxycholic acid	C26H45NO6S	499.704	3	HMDB0000874= Tauroursodeoxycholic acid HMDB0000896= Taurodeoxycholic acid HMDB0000951= Taurochenodesoxycholic acid
	HMDB0000893	Suberic acid	C8H14O4	174.194	3	HMDB0000893= Suberic acid HMDB0059727= 2,4-Dimethyladipic acid HMDB0059757= 3-Methylpimelic acid
	HMDB0000895	Acetylcholine	C7H16NO2	146.207	3	HMDB0000895= Acetylcholine HMDB0001161= 4-Trimethylammoniobutanoic acid HMDB0013811= 1-Nitroheptane
	HMDB0000929	L-Tryptophan	C11H12N2O2	204.225	3	HMDB0000929= L-Tryptophan HMDB0013609= D-Tryptophan HMDB0030396= (±)-Tryptophan
	HMDB0000954	trans-Ferulic acid	C10H10O4	194.184	3	HMDB0000954= trans-Ferulic acid HMDB0000955= Isoferulic acid HMDB0002120= Monoethyl phthalate
	HMDB0001043	Arachidonic acid	C20H32O2	304.467	3	HMDB0001043= Arachidonic acid HMDB0002177= Cis-8,11,14,17-Eicosatetraenoic acid HMDB0060102= Arachidonate
	HMDB0001167	Pyruvaldehyde	C3H4O2	72.0627	3	HMDB0001167= Pyruvaldehyde HMDB0006112= Malondialdehyde HMDB0031647= Acrylic acid
	HMDB0001485	Octane	C8H18	114.228	3	HMDB0001485= Octane HMDB0031583= 3-Methylheptane HMDB0061915= 2-Methylheptane
	HMDB0001492	Gamma-Tocopherol	C28H48O2	416.68	3	HMDB0001492= Gamma-Tocopherol HMDB0006335= Beta-tocopherol HMDB0012173= 4Alpha-hydroxymethyl-5alpha-cholesta-8-en-3beta-ol
	HMDB0001518	alpha-CEHC	C16H22O4	278.344	3	HMDB0001518= alpha-CEHC HMDB0013248= Monoethylhexyl phthalic acid HMDB0013835= Diisobutyl phthalate
	HMDB0001859	Acetaminophen	C8H9NO2	151.163	3	HMDB0001859= Acetaminophen HMDB0002210= 2-Phenylglycine HMDB0061919= 2'-Hydroxyacetanilide
	HMDB0001860	Paraxanthine	C7H8N4O2	180.164	3	HMDB0001860= Paraxanthine HMDB0001889= Theophylline HMDB0002825= Theobromine
	HMDB0001886	3-Methylxanthine	C6H6N4O2	166.137	3	HMDB0001886= 3-Methylxanthine HMDB0001991= 7-Methylxanthine HMDB0010738= 1-Methylxanthine
	HMDB0001970	3-Methyluric acid	C6H6N4O3	182.137	3	HMDB0001970= 3-Methyluric acid HMDB0003099= 1-Methyluric acid HMDB0011107= 7-Methyluric acid
	HMDB0001999	Eicosapentaenoic acid	C20H30O2	302.451	3	HMDB0001999= Eicosapentaenoic acid HMDB0003598= Retinyl ester HMDB0036811= Isopimaric acid
	HMDB0002080	Petroselinic acid	C18H34O2	282.468	3	HMDB0002080= Petroselinic acid HMDB0003231= Vaccenic acid HMDB0062703= Octadec-9-enoic Acid
	HMDB0002186	Hypogeic acid	C16H30O2	254.408	3	HMDB0002186= Hypogeic acid HMDB0003229= Palmitoleic acid HMDB0012328= Palmitelaidic acid
	HMDB0002231	11Z-Eicosenoic acid	C20H38O2	310.514	3	HMDB0002231= 11Z-Eicosenoic acid HMDB0034296= 11-Eicosenoic acid HMDB0035159= Paullinic acid
	HMDB0002271	Imidazolepropionic acid	C6H8N2O2	140.14	3	HMDB0002271= Imidazolepropionic acid HMDB0002820= Methylimidazoleacetic acid HMDB0004988= Pi-Methylimidazoleacetic acid
	HMDB0002349	trans-trans-Muconic acid	C6H6O4	142.109	3	HMDB0002349= trans-trans-Muconic acid HMDB0002432= Sumiki's acid HMDB0059762= 2,3-Methylenesuccinic acid
	HMDB0002369	9-cis-Retinoic acid	C20H28O2	300.435	3	HMDB0002369= 9-cis-Retinoic acid HMDB0006219= 13-cis-Retinoic acid HMDB0061925= Dehydroabietic acid
	HMDB0002697	19-Norandrosterone	C18H28O2	276.414	3	HMDB0002697= 19-Norandrosterone HMDB0005886= 19-Noretiocholanolone HMDB0006547= Stearidonic acid
	HMDB0002829	Androsterone glucuronide	C25H38O8	466.564	3	HMDB0002829= Androsterone glucuronide HMDB0004484= Etiocholanolone glucuronide HMDB0006203= 5-alpha-Dihydrotestosterone glucuronide
	HMDB0002925	8,11,14-Eicosatrienoic acid	C20H34O2	306.483	3	HMDB0002925= 8,11,14-Eicosatrienoic acid HMDB0010378= 5,8,11-Eicosatrienoic acid HMDB0060039= 11,14,17-Eicosatrienoic acid
	HMDB0003012	Aniline	C6H7N	93.1265	3	HMDB0003012= Aniline HMDB0061887= 3-Methylpyridine HMDB0061888= 2-Methylpyridine
	HMDB0003441	Cinnamaldehyde	C9H8O	132.159	3	HMDB0003441= Cinnamaldehyde HMDB0032072= (Z)-3-Phenyl-2-propenal HMDB0059847= 2-Methylcumarone
	HMDB0004284	Tyrosol	C8H10O2	138.164	3	HMDB0004284= Tyrosol HMDB0029672= 1,3-Dimethoxybenzene HMDB0032136= 2-Methoxy-4-methylphenol
	HMDB0004327	1-Butanol	C4H10O	74.1216	3	HMDB0004327= 1-Butanol HMDB0006006= Isobutanol HMDB0011469= 2-Butanol
	HMDB0004362	4-Hydroxynonenal	C9H16O2	156.222	3	HMDB0004362= 4-Hydroxynonenal HMDB0031531= Dihydro-5-pentyl-2(3H)-furanone HMDB0033167= Ethyl cyclohexanecarboxylate
	HMDB0005800	Luteolin	C15H10O6	286.236	3	HMDB0005800= Luteolin HMDB0005801= Kaempferol HMDB0041702= 7,8,3',4'-Tetrahydroxyisoflavone
	HMDB0005802	Isoeugenol	C10H12O2	164.201	3	HMDB0005802= Isoeugenol HMDB0005809= Eugenol HMDB0030060= Methyl 3-phenylpropanoate
	HMDB0005843	Allyl isothiocyanate	C4H5NS	99.154	3	HMDB0005843= Allyl isothiocyanate HMDB0033116= 4-Methylthiazole HMDB0061872= Isothiocyanatocyclopropane
	HMDB0011719	Homovanillic acid sulfate	C9H10O7S	262.237	3	HMDB0011719= Homovanillic acid sulfate HMDB0041721= Dihydrocaffeic acid 3-sulfate HMDB0059967= 3-hydroxy-3-(3-hydroxyphenyl)propanoic acid-O-sulphate
	HMDB0013243	Leucyl-phenylalanine	C15H22N2O3	278.347	3	HMDB0013243= Leucyl-phenylalanine HMDB0028914= Isoleucyl-Phenylalanine HMDB0028998= Phenylalanyl-Isoleucine
	HMDB0013820	2-Methyl-2-phenyl-undecane	C14H22	190.325	3	HMDB0013820= 2-Methyl-2-phenyl-undecane HMDB0059739= 1-Ethyl-3,5-diisopropyl-benzene HMDB0061923= 1,3-Di-tert-butylbenzene
	HMDB0013825	4-(1,1,3,3-Tetramethylbutyl)-phenol	C14H22O	206.324	3	HMDB0013825= 4-(1,1,3,3-Tetramethylbutyl)-phenol HMDB0038130= 1-(2,6,6-Trimethyl-1-cyclohexen-1-yl)-1-penten-3-one HMDB0061831= (Z)-alpha-Irone
	HMDB0028757	Aspartyl-Leucine	C10H18N2O5	246.26	3	HMDB0028757= Aspartyl-Leucine HMDB0028832= Glutamylvaline HMDB0028903= Isoleucyl-Aspartate
	HMDB0028830	Glutamyltryptophan	C16H19N3O5	333.344	3	HMDB0028830= Glutamyltryptophan HMDB0029082= Tryptophyl-Glutamate HMDB0029160= gamma-Glutamyltryptophan
	HMDB0029176	3'-O-Methyl-(-)-epicatechin-5-O-sulphate	C16H16O7S	352.36	3	HMDB0029176= 3'-O-Methyl-(-)-epicatechin-5-O-sulphate HMDB0029182= 4'-O-Methyl-(-)-epicatechin-5-O-sulphate HMDB0029184= 4'-O-Methyl-(-)-epicatechin-7-O-sulphate
	HMDB0029600	Hexane	C6H14	86.1754	3	HMDB0029600= Hexane HMDB0061884= 2-Methylpentane HMDB0061885= 3-Methylpentane
	HMDB0031479	1-Heptanol	C7H16O	116.201	3	HMDB0031479= 1-Heptanol HMDB0031481= xi-3-Heptanol HMDB0033908= (±)-2-Heptanol
	HMDB0031566	2-Methyl-3-phenyl-2-propenal	C10H10O	146.186	3	HMDB0031566= 2-Methyl-3-phenyl-2-propenal HMDB0031619= 2-Phenyl-2-butenal HMDB0059897= Benzofuran, 4,7-dimethyl-
	HMDB0031582	6-Methyl-3,5-heptadien-2-one	C8H12O	124.18	3	HMDB0031582= 6-Methyl-3,5-heptadien-2-one HMDB0040272= 2-Butylfuran HMDB0061898= Methyl-1-cyclopenten-1-yl)-ethanone
	HMDB0031653	3-(Methylthio)-1-propene	C4H8S	88.171	3	HMDB0031653= 3-(Methylthio)-1-propene HMDB0059843= (1E)-1-(methylthio)prop-1-ene HMDB0061876= (Z)-1-(Methylthio)-1-propene
	HMDB0033567	Cyclotetradecane	C14H28	196.372	3	HMDB0033567= Cyclotetradecane HMDB0061833= (E)-7-Tetradecene HMDB0061834= 1-Tetradecene
	HMDB0034233	(E)-2-Butenal	C4H6O	70.0898	3	HMDB0034233= (E)-2-Butenal HMDB0061873= 3-Buten-2-one HMDB0061874= Methacrolein
	HMDB0036565	beta-Ionone	C13H20O	192.297	3	HMDB0036565= beta-Ionone HMDB0037139= 4-(2,6,6-Trimethyl-1,3-cyclohexadien-1-yl)-2-butanone HMDB0059883= alpha-Ionone
	HMDB0041759	Naringenin 4'-O-glucuronide	C21H20O11	448.377	3	HMDB0041759= Naringenin 4'-O-glucuronide HMDB0041760= Naringenin 5-O-glucuronide HMDB0041761= Naringenin 7-O-glucuronide
	HMDB0059677	3-Buten-2-one 1-(2,3,6-trimethyl phenyl)	C13H16O	188.266	3	HMDB0059677= 3-Buten-2-one 1-(2,3,6-trimethyl phenyl) HMDB0059683= 1-H-Inden-1-one,2,3-dihydro-3,3,5,6-tetramethyl HMDB0059697= 1-(2,3,6-trimethyl phenyl)-3-Buten-2-one
	HMDB0059984	5-(3',4',5'-Trihydroxyphenyl)-gamma-valerolactone-3'-O-glucuronide	C17H20O11	400.334	3	HMDB0059984= 5-(3',4',5'-Trihydroxyphenyl)-gamma-valerolactone-3'-O-glucuronide HMDB0059986= 5-(3',4',5'-Trihydroxyphenyl)-gamma-valerolactone-4'-O-glucuronide HMDB0060019= Sinapinic acid-O-glucuronide isomer
	HMDB0059985	5-(3',4',5'-Trihydroxyphenyl)-gamma-valerolactone-3'-O-sulphate	C11H12O8S	304.273	3	HMDB0059985= 5-(3',4',5'-Trihydroxyphenyl)-gamma-valerolactone-3'-O-sulphate HMDB0059987= 5-(3',4',5'-Trihydroxyphenyl)-gamma-valerolactone-4'-O-sulphate HMDB0060020= Sinapinic acid-O-sulphate
	HMDB0094665	2,2,4,6,6-Pentamethyl-3-heptene	C12H24	168.324	3	HMDB0094665= 2,2,4,6,6-Pentamethyl-3-heptene HMDB0094666= Nonyl cyclopropane HMDB0094667= 3-Methyl-2-undecene (Z)
	HMDB0000001	1-Methylhistidine	C7H11N3O2	169.181	2	HMDB0000001= 1-Methylhistidine HMDB0000479= 3-Methylhistidine
	HMDB0000002	1,3-Diaminopropane	C3H10N2	74.1249	2	HMDB0000002= 1,3-Diaminopropane HMDB0013136= 1,2 Diaminopropane
	HMDB0000016	Deoxycorticosterone	C21H30O3	330.461	2	HMDB0000016= Deoxycorticosterone HMDB0000374= 17-Hydroxyprogesterone
	HMDB0000027	Tetrahydrobiopterin	C9H15N5O3	241.247	2	HMDB0000027= Tetrahydrobiopterin HMDB0000787= Sapropterin
	HMDB0000036	Taurocholic acid	C26H45NO7S	515.703	2	HMDB0000036= Taurocholic acid HMDB0011637= Taurohyocholate
	HMDB0000037	Aldosterone	C21H28O5	360.444	2	HMDB0000037= Aldosterone HMDB0002802= Cortisone
	HMDB0000038	Dihydrobiopterin	C9H13N5O3	239.231	2	HMDB0000038= Dihydrobiopterin HMDB0002215= 4a-Carbinolamine tetrahydrobiopterin
	HMDB0000044	Ascorbic acid	C6H8O6	176.124	2	HMDB0000044= Ascorbic acid HMDB0031193= 1,2,3-Propanetricarboxylic acid
	HMDB0000045	Adenosine monophosphate	C10H14N5O7P	347.221	2	HMDB0000045= Adenosine monophosphate HMDB0003540= 3'-AMP
	HMDB0000050	Adenosine	C10H13N5O4	267.241	2	HMDB0000050= Adenosine HMDB0000085= Deoxyguanosine
	HMDB0000058	Cyclic AMP	C10H12N5O6P	329.206	2	HMDB0000058= Cyclic AMP HMDB0011616= Adenosine 2',3'-cyclic phosphate
	HMDB0000061	Adenosine 3',5'-diphosphate	C10H15N5O10P2	427.201	2	HMDB0000061= Adenosine 3',5'-diphosphate HMDB0001341= ADP
	HMDB0000062	L-Carnitine	C7H15NO3	161.199	2	HMDB0000062= L-Carnitine HMDB0062496= Malonyl-Carnitin
	HMDB0000063	Cortisol	C21H30O5	362.46	2	HMDB0000063= Cortisol HMDB0000319= 18-Hydroxycorticosterone
	HMDB0000068	Epinephrine	C9H13NO3	183.204	2	HMDB0000068= Epinephrine HMDB0000819= Normetanephrine
	HMDB0000073	Dopamine	C8H11NO2	153.178	2	HMDB0000073= Dopamine HMDB0004825= p-Octopamine
	HMDB0000076	Dihydrouracil	C4H6N2O2	114.103	2	HMDB0000076= Dihydrouracil HMDB0003646= N-Methylhydantoin
	HMDB0000087	Dimethylamine	C2H7N	45.0837	2	HMDB0000087= Dimethylamine HMDB0013231= Ethylamine
	HMDB0000094	Citric acid	C6H8O7	192.124	2	HMDB0000094= Citric acid HMDB0000193= Isocitric acid
	HMDB0000101	Deoxyadenosine	C10H13N5O3	251.242	2	HMDB0000101= Deoxyadenosine HMDB0001983= 5'-Deoxyadenosine
	HMDB0000126	Glycerol 3-phosphate	C3H9O6P	172.074	2	HMDB0000126= Glycerol 3-phosphate HMDB0002520= Beta-Glycerophosphoric acid
	HMDB0000132	Guanine	C5H5N5O	151.126	2	HMDB0000132= Guanine HMDB0000403= 2-Hydroxyadenine
	HMDB0000133	Guanosine	C10H13N5O5	283.241	2	HMDB0000133= Guanosine HMDB0003333= 8-Hydroxy-deoxyguanosine
	HMDB0000134	Fumaric acid	C4H4O4	116.072	2	HMDB0000134= Fumaric acid HMDB0000176= Maleic acid
	HMDB0000139	Glyceric acid	C3H6O4	106.077	2	HMDB0000139= Glyceric acid HMDB0006372= L-Glyceric acid
	HMDB0000150	Gluconolactone	C6H10O6	178.14	2	HMDB0000150= Gluconolactone HMDB0003466= L-Gulonolactone
	HMDB0000151	Estradiol	C18H24O2	272.382	2	HMDB0000151= Estradiol HMDB0000429= 17a-Estradiol
	HMDB0000157	Hypoxanthine	C5H4N4O	136.112	2	HMDB0000157= Hypoxanthine HMDB0014581= Allopurinol
	HMDB0000158	L-Tyrosine	C9H11NO3	181.189	2	HMDB0000158= L-Tyrosine HMDB0006050= o-Tyrosine
	HMDB0000162	L-Proline	C5H9NO2	115.13	2	HMDB0000162= L-Proline HMDB0003411= D-Proline
	HMDB0000181	L-Dopa	C9H11NO4	197.188	2	HMDB0000181= L-Dopa HMDB0000609= DL-Dopa
	HMDB0000182	L-Lysine	C6H14N2O2	146.188	2	HMDB0000182= L-Lysine HMDB0003405= D-Lysine
	HMDB0000187	L-Serine	C3H7NO3	105.093	2	HMDB0000187= L-Serine HMDB0003406= D-Serine
	HMDB0000194	Anserine	C10H16N4O3	240.259	2	HMDB0000194= Anserine HMDB0000745= Homocarnosine
	HMDB0000201	L-Acetylcarnitine	C9H17NO4	203.238	2	HMDB0000201= L-Acetylcarnitine HMDB0062176= N-lactoyl-Leucine
	HMDB0000202	Methylmalonic acid	C4H6O4	118.088	2	HMDB0000202= Methylmalonic acid HMDB0000254= Succinic acid
	HMDB0000208	Oxoglutaric acid	C5H6O5	146.098	2	HMDB0000208= Oxoglutaric acid HMDB0013701= 3-Oxoglutaric acid
	HMDB0000214	Ornithine	C5H12N2O2	132.161	2	HMDB0000214= Ornithine HMDB0003374= D-Ornithine
	HMDB0000220	Palmitic acid	C16H32O2	256.424	2	HMDB0000220= Palmitic acid HMDB0031068= Isopalmitic acid
	HMDB0000232	Quinolinic acid	C7H5NO4	167.119	2	HMDB0000232= Quinolinic acid HMDB0033161= 2,6-Pyridinedicarboxylic acid
	HMDB0000238	Sepiapterin	C9H11N5O3	237.215	2	HMDB0000238= Sepiapterin HMDB0000468= Biopterin
	HMDB0000259	Serotonin	C10H12N2O	176.215	2	HMDB0000259= Serotonin HMDB0001046= Cotinine
	HMDB0000262	Thymine	C5H6N2O2	126.113	2	HMDB0000262= Thymine HMDB0002024= Imidazoleacetic acid
	HMDB0000272	Phosphoserine	C3H8NO6P	185.072	2	HMDB0000272= Phosphoserine HMDB0001721= DL-O-Phosphoserine
	HMDB0000286	Uridine diphosphate glucose	C15H24N2O17P2	566.302	2	HMDB0000286= Uridine diphosphate glucose HMDB0000302= Uridine diphosphategalactose
	HMDB0000288	Uridine 5'-monophosphate	C9H13N2O9P	324.181	2	HMDB0000288= Uridine 5'-monophosphate HMDB0060282= 3'-UMP
	HMDB0000292	Xanthine	C5H4N4O2	152.111	2	HMDB0000292= Xanthine HMDB0000786= Oxypurinol
	HMDB0000296	Uridine	C9H12N2O6	244.201	2	HMDB0000296= Uridine HMDB0000767= Pseudouridine
	HMDB0000301	Urocanic acid	C6H6N2O2	138.124	2	HMDB0000301= Urocanic acid HMDB0002730= Nicotinamide N-oxide
	HMDB0000318	3,4-Dihydroxyphenylglycol	C8H10O4	170.163	2	HMDB0000318= 3,4-Dihydroxyphenylglycol HMDB0059756= 3,4-Methyleneadipic acid
	HMDB0000335	16a-Hydroxyestrone	C18H22O3	286.365	2	HMDB0000335= 16a-Hydroxyestrone HMDB0000343= 2-Hydroxyestrone
	HMDB0000350	3-Hydroxysebacic acid	C10H18O5	218.247	2	HMDB0000350= 3-Hydroxysebacic acid HMDB0000424= 2-Hydroxydecanedioic acid
	HMDB0000352	16a-Hydroxydehydroisoandrosterone	C19H28O3	304.424	2	HMDB0000352= 16a-Hydroxydehydroisoandrosterone HMDB0006031= 11-Ketoetiocholanolone
	HMDB0000378	2-Methylbutyroylcarnitine	C12H23NO4	245.315	2	HMDB0000378= 2-Methylbutyroylcarnitine HMDB0000688= Isovalerylcarnitine
	HMDB0000379	2-Methylcitric acid	C7H10O7	206.15	2	HMDB0000379= 2-Methylcitric acid HMDB0003518= Homocitric acid
	HMDB0000391	7-Ketodeoxycholic acid	C24H38O5	406.555	2	HMDB0000391= 7-Ketodeoxycholic acid HMDB0000400= 3,7-Dihydroxy-12-oxocholanoic acid
	HMDB0000434	Homoveratric acid	C10H12O4	196.2	2	HMDB0000434= Homoveratric acid HMDB0062121= Hydroferulic acid
	HMDB0000451	cis-4-Hydroxycyclohexylacetic acid	C8H14O3	158.195	2	HMDB0000451= cis-4-Hydroxycyclohexylacetic acid HMDB0000909= trans-4-Hydroxycyclohexylacetic acid
	HMDB0000512	N-Acetyl-L-phenylalanine	C11H13NO3	207.226	2	HMDB0000512= N-Acetyl-L-phenylalanine HMDB0000860= Phenylpropionylglycine
	HMDB0000528	4,5-Dihydroorotic acid	C5H6N2O4	158.112	2	HMDB0000528= 4,5-Dihydroorotic acid HMDB0003349= L-Dihydroorotic acid
	HMDB0000550	5-Androstenetriol	C19H30O3	306.44	2	HMDB0000550= 5-Androstenetriol HMDB0002984= 11-Hydroxyandrosterone
	HMDB0000567	Cinnamic acid	C9H8O2	148.159	2	HMDB0000567= Cinnamic acid HMDB0000930= trans-Cinnamic acid
	HMDB0000570	Coproporphyrin III	C36H38N4O8	654.709	2	HMDB0000570= Coproporphyrin III HMDB0000643= Coproporphyrin I
	HMDB0000572	Desmosine	C24H40N5O8	526.603	2	HMDB0000572= Desmosine HMDB0000739= Isodesmosine
	HMDB0000575	DL-Homocystine	C8H16N2O4S2	268.354	2	HMDB0000575= DL-Homocystine HMDB0000676= L-Homocystine
	HMDB0000590	Glutarylglycine	C7H11NO5	189.166	2	HMDB0000590= Glutarylglycine HMDB0001138= N-Acetylglutamic acid
	HMDB0000595	Hydrogen carbonate	CH2O3	62.0248	2	HMDB0000595= Hydrogen carbonate HMDB0003538= Carbonic acid
	HMDB0000603	cis-4-Decenedioic acid	C10H16O4	200.232	2	HMDB0000603= cis-4-Decenedioic acid HMDB0013227= cis-5-Decenedioic acid
	HMDB0000639	Galactaric acid	C6H10O8	210.139	2	HMDB0000639= Galactaric acid HMDB0000663= Glucaric acid
	HMDB0000672	Hexadecanedioic acid	C16H30O4	286.407	2	HMDB0000672= Hexadecanedioic acid HMDB0059777= 2,2,4-Trimethyl-1,3-pentadienol diisobutyrate
	HMDB0000691	Malonic acid	C3H4O4	104.061	2	HMDB0000691= Malonic acid HMDB0001352= Hydroxypyruvic acid
	HMDB0000705	Hexanoylcarnitine	C13H25NO4	259.342	2	HMDB0000705= Hexanoylcarnitine HMDB0000756= L-Hexanoylcarnitine
	HMDB0000706	Aspartylphenylalanine	C13H16N2O5	280.276	2	HMDB0000706= Aspartylphenylalanine HMDB0028991= Phenylalanyl-Aspartate
	HMDB0000714	Hippuric acid	C9H9NO3	179.173	2	HMDB0000714= Hippuric acid HMDB0062583= N-benzoylglycinate
	HMDB0000721	Glycylproline	C7H12N2O3	172.182	2	HMDB0000721= Glycylproline HMDB0011178= Prolylglycine
	HMDB0000742	Homocysteine	C4H9NO2S	135.185	2	HMDB0000742= Homocysteine HMDB0002108= Methylcysteine
	HMDB0000757	Glycogen	C24H42O21	666.578	2	HMDB0000757= Glycogen HMDB0001296= Maltotetraose
	HMDB0000781	N-Acetylgalactosamine 4-sulphate	C8H15NO9S	301.271	2	HMDB0000781= N-Acetylgalactosamine 4-sulphate HMDB0000814= N-Acetylglucosamine 6-sulfate
	HMDB0000792	Sebacic acid	C10H18O4	202.248	2	HMDB0000792= Sebacic acid HMDB0059754= 3-Methylazelaic acid
	HMDB0000820	Propyl alcohol	C3H8O	60.095	2	HMDB0000820= Propyl alcohol HMDB0000863= Isopropyl alcohol
	HMDB0000821	Phenylacetylglycine	C10H11NO3	193.199	2	HMDB0000821= Phenylacetylglycine HMDB0011723= 2-Methylhippuric acid
	HMDB0000825	3'-Sialyllactose	C23H39NO19	633.551	2	HMDB0000825= 3'-Sialyllactose HMDB0006569= 6'-Sialyllactose
	HMDB0000832	Capryloylglycine	C10H19NO3	201.263	2	HMDB0000832= Capryloylglycine HMDB0059745= N-Acetylaminooctanoic acid
	HMDB0000870	Histamine	C5H9N3	111.145	2	HMDB0000870= Histamine HMDB0014417= Betazole
	HMDB0000878	Ergosterol	C28H44O	396.648	2	HMDB0000878= Ergosterol HMDB0000900= Ergocalciferol
	HMDB0000884	Ribothymidine	C10H14N2O6	258.228	2	HMDB0000884= Ribothymidine HMDB0004813= 3-Methyluridine
	HMDB0000897	7-Methylguanine	C6H7N5O	165.153	2	HMDB0000897= 7-Methylguanine HMDB0006040= N2-Methylguanine
	HMDB0000898	1-Methylhistamine	C6H11N3	125.172	2	HMDB0000898= 1-Methylhistamine HMDB0001861= 3-Methylhistamine
	HMDB0000904	Citrulline	C6H13N3O3	175.186	2	HMDB0000904= Citrulline HMDB0003148= Argininic acid
	HMDB0000906	Trimethylamine	C3H9N	59.1103	2	HMDB0000906= Trimethylamine HMDB0034006= 1-Propylamine
	HMDB0000916	Uroporphyrin III	C40H38N4O16	830.747	2	HMDB0000916= Uroporphyrin III HMDB0000936= Uroporphyrin I
	HMDB0000925	Trimethylamine N-oxide	C3H9NO	75.1097	2	HMDB0000925= Trimethylamine N-oxide HMDB0012136= 1-Amino-propan-2-ol
	HMDB0000937	Stigmasterol	C29H48O	412.702	2	HMDB0000937= Stigmasterol HMDB0002374= Avenasterol
	HMDB0000982	5-Methylcytidine	C10H15N3O5	257.243	2	HMDB0000982= 5-Methylcytidine HMDB0039229= Pyro-L-glutaminyl-L-glutamine
	HMDB0000996	3-Sulfinoalanine	C3H7NO4S	153.157	2	HMDB0000996= 3-Sulfinoalanine HMDB0060179= 3-Sulfinato-L-alaninate
	HMDB0001032	Dehydroepiandrosterone sulfate	C19H28O5S	368.488	2	HMDB0001032= Dehydroepiandrosterone sulfate HMDB0002833= Testosterone sulfate
	HMDB0001058	Fructose 1,6-bisphosphate	C6H14O12P2	340.116	2	HMDB0001058= Fructose 1,6-bisphosphate HMDB0003514= Alpha-D-Glucose 1,6-bisphosphate
	HMDB0001062	N-Acetyl-D-Glucosamine 6-Phosphate	C8H16NO9P	301.188	2	HMDB0001062= N-Acetyl-D-Glucosamine 6-Phosphate HMDB0001367= N-Acetyl-glucosamine 1-phosphate
	HMDB0001081	(N-acetylneuraminosyl(a2-6)lactosamine)	C25H42N2O19	674.603	2	HMDB0001081= (N-acetylneuraminosyl(a2-6)lactosamine) HMDB0006581= 3-Sialyl-N-acetyllactosamine
	HMDB0001112	D-Glyceraldehyde 3-phosphate	C3H7O6P	170.058	2	HMDB0001112= D-Glyceraldehyde 3-phosphate HMDB0001473= Dihydroxyacetone phosphate
	HMDB0001122	N-Methylformamide	C2H5NO	59.0672	2	HMDB0001122= N-Methylformamide HMDB0031645= Acetamide
	HMDB0001126	Nornicotine	C9H12N2	148.205	2	HMDB0001126= Nornicotine HMDB0002214= Cuminaldehyde
	HMDB0001147	Aminomalonic acid	C3H5NO4	119.076	2	HMDB0001147= Aminomalonic acid HMDB0034259= Bovinocidin
	HMDB0001198	Leukotriene C4	C30H47N3O9S	625.774	2	HMDB0001198= Leukotriene C4 HMDB0005095= 11-trans-Leukotriene C4
	HMDB0001251	Lanosterin	C30H50O	426.717	2	HMDB0001251= Lanosterin HMDB0036657= Epi-alpha-amyrin
	HMDB0001270	Glyceric acid 1,3-biphosphate	C3H8O10P2	266.037	2	HMDB0001270= Glyceric acid 1,3-biphosphate HMDB0001294= 2,3-Diphosphoglyceric acid
	HMDB0001276	N1-Acetylspermidine	C9H21N3O	187.282	2	HMDB0001276= N1-Acetylspermidine HMDB0002189= N8-Acetylspermidine
	HMDB0001370	Diaminopimelic acid	C7H14N2O4	190.197	2	HMDB0001370= Diaminopimelic acid HMDB0028697= Alanyl-Threonine
	HMDB0001388	Alpha-Linolenic acid	C18H30O2	278.43	2	HMDB0001388= Alpha-Linolenic acid HMDB0003073= Gamma-Linolenic acid
	HMDB0001390	Hydroxycotinine	C10H12N2O2	192.214	2	HMDB0001390= Hydroxycotinine HMDB0001411= Cotinine N-oxide
	HMDB0001434	3-Methoxytyrosine	C10H13NO4	211.214	2	HMDB0001434= 3-Methoxytyrosine HMDB0011754= Methyldopa
	HMDB0001488	Nicotinic acid	C6H5NO2	123.109	2	HMDB0001488= Nicotinic acid HMDB0002243= Picolinic acid
	HMDB0001490	Vanylglycol	C9H12O4	184.189	2	HMDB0001490= Vanylglycol HMDB0059730= 3,4-Methylenepimelic acid
	HMDB0001514	Glucosamine	C6H13NO5	179.171	2	HMDB0001514= Glucosamine HMDB0002030= Fructosamine
	HMDB0001527	3-Methylthiopropionic acid	C4H8O2S	120.17	2	HMDB0001527= 3-Methylthiopropionic acid HMDB0112255= Allyl methyl sulfone
	HMDB0001539	Asymmetric dimethylarginine	C8H18N4O2	202.254	2	HMDB0001539= Asymmetric dimethylarginine HMDB0003334= Symmetric dimethylarginine
	HMDB0001659	Acetone	C3H6O	58.0791	2	HMDB0001659= Acetone HMDB0003366= Propanal
	HMDB0001866	3,4-Dihydroxymandelic acid	C8H8O5	184.146	2	HMDB0001866= 3,4-Dihydroxymandelic acid HMDB0013198= 4-O-Methylgallic acid
	HMDB0001871	Epicatechin	C15H14O6	290.268	2	HMDB0001871= Epicatechin HMDB0002780= Catechin
	HMDB0001881	Propylene glycol	C3H8O2	76.0944	2	HMDB0001881= Propylene glycol HMDB0006213= (S)-Propane-1,2-diol
	HMDB0001888	N,N-Dimethylformamide	C3H7NO	73.0938	2	HMDB0001888= N,N-Dimethylformamide HMDB0002134= Aminoacetone
	HMDB0001934	Nicotine	C10H14N2	162.232	2	HMDB0001934= Nicotine HMDB0004350= Anabasine
	HMDB0001943	Pseudoephedrine	C10H15NO	165.232	2	HMDB0001943= Pseudoephedrine HMDB0015451= Ephedrine
	HMDB0001976	Docosapentaenoic acid (22n-6)	C22H34O2	330.504	2	HMDB0001976= Docosapentaenoic acid (22n-6) HMDB0006528= Docosapentaenoic acid (22n-3)
	HMDB0001986	Lacto-N-difucopentaose II	C38H65NO29	999.912	2	HMDB0001986= Lacto-N-difucopentaose II HMDB0006580= Lacto-N-difucohexaose
	HMDB0002017	1-Phenylethylamine	C8H11N	121.18	2	HMDB0002017= 1-Phenylethylamine HMDB0012275= Phenylethylamine
	HMDB0002020	3'-Hydroxy-e,e-caroten-3-one	C40H54O2	566.856	2	HMDB0002020= 3'-Hydroxy-e,e-caroten-3-one HMDB0003448= 3-Hydroxy-b,e-caroten-3'-one
	HMDB0002068	Erucic acid	C22H42O2	338.568	2	HMDB0002068= Erucic acid HMDB0002884= Cetoleic acid
	HMDB0002085	Syringic acid	C9H10O5	198.174	2	HMDB0002085= Syringic acid HMDB0033836= Ethyl gallate
	HMDB0002094	3-Fucosyllactose	C18H32O15	488.438	2	HMDB0002094= 3-Fucosyllactose HMDB0002098= 2-Fucosyllactose
	HMDB0002107	Phthalic acid	C8H6O4	166.131	2	HMDB0002107= Phthalic acid HMDB0002428= Terephthalic acid
	HMDB0002201	N-Carboxyethyl-g-aminobutyric acid	C7H13NO4	175.182	2	HMDB0002201= N-Carboxyethyl-g-aminobutyric acid HMDB0034252= 2-Aminoheptanedioic acid
	HMDB0002226	Adrenic acid	C22H36O2	332.52	2	HMDB0002226= Adrenic acid HMDB0062580= (7Z,10Z,13Z,16Z)-docosatetraenoate
	HMDB0002261	2-Hydroxymyristic acid	C14H28O3	244.37	2	HMDB0002261= 2-Hydroxymyristic acid HMDB0094672= 3-Hydroxymyristate
	HMDB0002268	Alpha-Cryptoxanthin	C40H56O	552.872	2	HMDB0002268= Alpha-Cryptoxanthin HMDB0033844= beta-Cryptoxanthin
	HMDB0002277	2,3-Dinor-6-keto-prostaglandin F1 a	C18H30O6	342.427	2	HMDB0002277= 2,3-Dinor-6-keto-prostaglandin F1 a HMDB0002904= 2,3-Dinor-TXB2
	HMDB0002302	Indole-3-propionic acid	C11H11NO2	189.21	2	HMDB0002302= Indole-3-propionic acid HMDB0029738= Indole-3-methyl acetate
	HMDB0002338	Biochanin A	C16H12O5	284.267	2	HMDB0002338= Biochanin A HMDB0005781= Glycitein
	HMDB0002362	2,4-Diaminobutyric acid	C4H10N2O2	118.134	2	HMDB0002362= 2,4-Diaminobutyric acid HMDB0006284= L-2,4-diaminobutyric acid
	HMDB0002364	Oleanolic acid	C30H48O3	456.711	2	HMDB0002364= Oleanolic acid HMDB0002395= Ursolic acid
	HMDB0002384	Stearaldehyde	C18H36O	268.478	2	HMDB0002384= Stearaldehyde HMDB0029632= Oleyl alcohol
	HMDB0002409	N-[(3a,5b,7b)-7-hydroxy-24-oxo-3-(sulfooxy)cholan-24-yl]-Glycine	C26H43NO8S	529.687	2	HMDB0002409= N-[(3a,5b,7b)-7-hydroxy-24-oxo-3-(sulfooxy)cholan-24-yl]-Glycine HMDB0002497= Glycochenodeoxycholate-3-sulfate
	HMDB0002586	Chenodeoxycholic acid 3-sulfate	C24H40O7S	472.635	2	HMDB0002586= Chenodeoxycholic acid 3-sulfate HMDB0002642= Ursodeoxycholic acid 3-sulfate
	HMDB0002670	Naringenin	C15H12O5	272.253	2	HMDB0002670= Naringenin HMDB0005897= Dihydrogenistein
	HMDB0002685	Prostaglandin F1a	C20H36O5	356.497	2	HMDB0002685= Prostaglandin F1a HMDB0002689= 13,14-Dihydro PGE1
	HMDB0002871	Phytofluene	C40H62	542.92	2	HMDB0002871= Phytofluene HMDB0002936= cis-7,7',8,8',11,12-Hexahydro-Carotene
	HMDB0002886	6-Keto-prostaglandin F1a	C20H34O6	370.48	2	HMDB0002886= 6-Keto-prostaglandin F1a HMDB0003252= Thromboxane B2
	HMDB0002994	Erythritol	C4H10O4	122.12	2	HMDB0002994= Erythritol HMDB0004136= D-Threitol
	HMDB0003156	2,3-Butanediol	C4H10O2	90.121	2	HMDB0003156= 2,3-Butanediol HMDB0031213= 2-Ethoxyethanol
	HMDB0003164	Chlorogenic acid	C16H18O9	354.309	2	HMDB0003164= Chlorogenic acid HMDB0030653= Cryptochlorogenic acid
	HMDB0003180	Cortol	C21H36O5	368.507	2	HMDB0003180= Cortol HMDB0005821= Beta-Cortol
	HMDB0003193	Testosterone glucuronide	C25H36O8	464.548	2	HMDB0003193= Testosterone glucuronide HMDB0010348= Dehydroepiandrosterone 3-glucuronide
	HMDB0003224	Deoxyribose	C5H10O4	134.131	2	HMDB0003224= Deoxyribose HMDB0012141= (R)-2,3-Dihydroxy-isovalerate
	HMDB0003269	Nicotinuric acid	C8H8N2O3	180.161	2	HMDB0003269= Nicotinuric acid HMDB0059766= Picolinoylglycine
	HMDB0003306	Phloretin	C15H14O5	274.269	2	HMDB0003306= Phloretin HMDB0041695= 6'-Hydroxy-O-desmethylangolensin
	HMDB0003331	1-Methyladenosine	C11H15N5O4	281.268	2	HMDB0003331= 1-Methyladenosine HMDB0004044= N6-Methyladenosine
	HMDB0003424	1-Hexadecanol	C16H34O	242.441	2	HMDB0003424= 1-Hexadecanol HMDB0061856= 1,1'-Oxybisoctane
	HMDB0003459	D-Alanyl-D-alanine	C6H12N2O3	160.171	2	HMDB0003459= D-Alanyl-D-alanine HMDB0028680= Alanyl-Alanine
	HMDB0003626	(R)-N-Methylsalsolinol	C11H15NO2	193.242	2	HMDB0003626= (R)-N-Methylsalsolinol HMDB0003892= (S)-N-Methylsalsolinol
	HMDB0003634	Perillyl alcohol	C10H16O	152.237	2	HMDB0003634= Perillyl alcohol HMDB0035078= Geranial
	HMDB0003869	Epsilon-(gamma-Glutamyl)-lysine	C11H21N3O5	275.301	2	HMDB0003869= Epsilon-(gamma-Glutamyl)-lysine HMDB0004207= Glutamyllysine
	HMDB0004148	Dopamine 4-sulfate	C8H11NO5S	233.242	2	HMDB0004148= Dopamine 4-sulfate HMDB0006275= Dopamine 3-O-sulfate
	HMDB0004193	N1-Methyl-2-pyridone-5-carboxamide	C7H8N2O2	152.151	2	HMDB0004193= N1-Methyl-2-pyridone-5-carboxamide HMDB0004194= N1-Methyl-4-pyridone-3-carboxamide
	HMDB0004242	11-Dehydro-thromboxane B2	C20H32O6	368.464	2	HMDB0004242= 11-Dehydro-thromboxane B2 HMDB0005099= Thromboxane B3
	HMDB0004259	Acetyl-N-formyl-5-methoxykynurenamine	C13H16N2O4	264.277	2	HMDB0004259= Acetyl-N-formyl-5-methoxykynurenamine HMDB0006344= Phenylacetylglutamine
	HMDB0004400	5-Acetylamino-6-amino-3-methyluracil	C7H10N4O3	198.179	2	HMDB0004400= 5-Acetylamino-6-amino-3-methyluracil HMDB0059771= 6-amino-5[N-methylformylamino]-1-methyluracil
	HMDB0004708	9,12,13-TriHOME	C18H34O5	330.46	2	HMDB0004708= 9,12,13-TriHOME HMDB0004710= 9,10,13-TriHOME
	HMDB0004808	7C-aglycone	C18H18O4	298.333	2	HMDB0004808= 7C-aglycone HMDB0006101= Enterolactone
	HMDB0004811	2,4-Dichlorophenol	C6H4Cl2O	163.001	2	HMDB0004811= 2,4-Dichlorophenol HMDB0041800= 2,5-Dichlorophenol
	HMDB0005045	15(S)-Hydroxyeicosatrienoic acid	C20H34O3	322.482	2	HMDB0005045= 15(S)-Hydroxyeicosatrienoic acid HMDB0060052= 8-HETrE
	HMDB0005760	Dihydrodaidzein	C15H12O4	256.253	2	HMDB0005760= Dihydrodaidzein HMDB0061744= Mono-benzyl phthalate
	HMDB0005768	Kyotorphin	C15H23N5O4	337.374	2	HMDB0005768= Kyotorphin HMDB0028721= Arginyl-Tyrosine
	HMDB0005784	Hydroxytyrosol	C8H10O3	154.163	2	HMDB0005784= Hydroxytyrosol HMDB0059966= 3,5-Dimethoxyphenol
	HMDB0006320	2,6 Dimethylheptanoyl carnitine	C16H31NO4	301.422	2	HMDB0006320= 2,6 Dimethylheptanoyl carnitine HMDB0013288= Nonanoylcarnitine
	HMDB0006461	Linoelaidyl carnitine	C25H45NO4	423.629	2	HMDB0006461= Linoelaidyl carnitine HMDB0006469= Linoleyl carnitine
	HMDB0006566	Lacto-N-tetraose	C26H45NO21	707.63	2	HMDB0006566= Lacto-N-tetraose HMDB0006567= Neolactotetraose
	HMDB0006612	Monofucosyllacto-N-hexaose	C46H78N2O35	1219.1	2	HMDB0006612= Monofucosyllacto-N-hexaose HMDB0006643= Lacto-N-fucoheptaose
	HMDB0006622	Difucosyllacto-N-hexaose a	C52H88N2O39	1365.25	2	HMDB0006622= Difucosyllacto-N-hexaose a HMDB0006694= Difucosyllacto-N-hexaose
	HMDB0006695	Prolylhydroxyproline	C10H16N2O4	228.245	2	HMDB0006695= Prolylhydroxyproline HMDB0029018= Prolyl-Hydroxyproline
	HMDB0006766	Estriol-16-Glucuronide	C24H32O9	464.505	2	HMDB0006766= Estriol-16-Glucuronide HMDB0010335= Estriol-3-glucuronide
	HMDB0011172	gamma-Glutamylvaline	C10H18N2O5	246.263	2	HMDB0011172= gamma-Glutamylvaline HMDB0029126= Valyl-Glutamate
	HMDB0011174	Isoleucylproline	C11H20N2O3	228.288	2	HMDB0011174= Isoleucylproline HMDB0011175= Leucylproline
	HMDB0011599	1-Methyladenine	C6H7N5	149.153	2	HMDB0011599= 1-Methyladenine HMDB0011600= 3-Methyladenine
	HMDB0011625	Dimethylarsinate	C2H7AsO2	137.997	2	HMDB0011625= Dimethylarsinate HMDB0094715= Dimethylarsinic acid
	HMDB0011626	Dodecanol	C12H26O	186.334	2	HMDB0011626= Dodecanol HMDB0041288= 2-Butyl-1-octanol
	HMDB0011658	2,8-Dihydroxyquinoline-beta-D-glucuronide	C15H15NO8	337.281	2	HMDB0011658= 2,8-Dihydroxyquinoline-beta-D-glucuronide HMDB0013189= 3-Indole carboxylic acid glucuronide
	HMDB0011718	4-Hydroxybenzaldehyde	C7H6O2	122.121	2	HMDB0011718= 4-Hydroxybenzaldehyde HMDB0034170= 2-Hydroxybenzaldehyde
	HMDB0011751	3-Methoxybenzenepropanoic acid	C10H12O3	180.201	2	HMDB0011751= 3-Methoxybenzenepropanoic acid HMDB0032574= Propylparaben
	HMDB0012138	1-Naphthol	C10H8O	144.17	2	HMDB0012138= 1-Naphthol HMDB0012322= 2-Naphthol
	HMDB0013209	Alanyltryptophan	C14H17N3O3	275.303	2	HMDB0013209= Alanyltryptophan HMDB0029076= Tryptophyl-Alanine
	HMDB0013692	Secoisolariciresinol	C20H26O6	362.417	2	HMDB0013692= Secoisolariciresinol HMDB0059991= 5-(3'-Hydroxyphenyl)-gamma-valerolactone-3'-O-glucuronide
	HMDB0013806	1,3-Diisopropylbenzene	C12H18	162.271	2	HMDB0013806= 1,3-Diisopropylbenzene HMDB0061815= Hexylbenzene
	HMDB0013824	2-Pentylfuran	C9H14O	138.207	2	HMDB0013824= 2-Pentylfuran HMDB0031685= 2,4-Nonadienal
	HMDB0014447	Tranexamic Acid	C8H15NO2	157.21	2	HMDB0014447= Tranexamic Acid HMDB0033433= (S)-Homostachydrine
	HMDB0028694	Alanyl-Phenylalanine	C12H16N2O3	236.267	2	HMDB0028694= Alanyl-Phenylalanine HMDB0028988= Phenylalanyl-Alanine
	HMDB0028695	Alanyl-Proline	C8H14N2O3	186.208	2	HMDB0028695= Alanyl-Proline HMDB0029010= Prolyl-Alanine
	HMDB0028722	Arginyl-Valine	C11H23N5O3	273.332	2	HMDB0028722= Arginyl-Valine HMDB0029121= Valyl-Arginine
	HMDB0028800	Glutaminylisoleucine	C11H21N3O4	259.306	2	HMDB0028800= Glutaminylisoleucine HMDB0028801= Glutaminylleucine
	HMDB0028831	Glutamyltyrosine	C14H18N2O6	310.306	2	HMDB0028831= Glutamyltyrosine HMDB0029104= Tyrosyl-Glutamate
	HMDB0028843	Glycyl-Histidine	C8H12N4O3	212.206	2	HMDB0028843= Glycyl-Histidine HMDB0028885= Histidinyl-Glycine
	HMDB0028848	Glycyl-Phenylalanine	C11H14N2O3	222.24	2	HMDB0028848= Glycyl-Phenylalanine HMDB0028995= Phenylalanyl-Glycine
	HMDB0028852	Glycyl-Tryptophan	C13H15N3O3	261.276	2	HMDB0028852= Glycyl-Tryptophan HMDB0029083= Tryptophyl-Glycine
	HMDB0028888	Histidinyl-Isoleucine	C12H20N4O3	268.312	2	HMDB0028888= Histidinyl-Isoleucine HMDB0028889= Histidinyl-Leucine
	HMDB0028898	Histidinyl-Valine	C11H18N4O3	254.286	2	HMDB0028898= Histidinyl-Valine HMDB0029129= Valyl-Histidine
	HMDB0028913	Isoleucyl-Methionine	C11H22N2O3S	262.369	2	HMDB0028913= Isoleucyl-Methionine HMDB0028935= Leucyl-Methionine
	HMDB0028954	Lysyl-Isoleucine	C12H25N3O3	259.345	2	HMDB0028954= Lysyl-Isoleucine HMDB0028955= Lysyl-Leucine
	HMDB0028964	Lysyl-Valine	C11H23N3O3	245.319	2	HMDB0028964= Lysyl-Valine HMDB0029132= Valyl-Lysine
	HMDB0028980	Methionyl-Phenylalanine	C14H20N2O3S	296.385	2	HMDB0028980= Methionyl-Phenylalanine HMDB0029001= Phenylalanyl-Methionine
	HMDB0028986	Methionyl-Valine	C10H20N2O3S	248.342	2	HMDB0028986= Methionyl-Valine HMDB0029133= Valyl-Methionine
	HMDB0029006	Phenylalanyl-Tryptophan	C20H21N3O3	351.399	2	HMDB0029006= Phenylalanyl-Tryptophan HMDB0029090= Tryptophyl-Phenylalanine
	HMDB0029007	Phenylalanyl-Tyrosine	C18H20N2O4	328.362	2	HMDB0029007= Phenylalanyl-Tyrosine HMDB0029112= Tyrosyl-Phenylalanine
	HMDB0029008	Phenylalanyl-Valine	C14H20N2O3	264.32	2	HMDB0029008= Phenylalanyl-Valine HMDB0029134= Valyl-Phenylalanine
	HMDB0029026	Prolyl-Serine	C8H14N2O4	202.208	2	HMDB0029026= Prolyl-Serine HMDB0029047= Serylproline
	HMDB0029028	Prolyl-Tryptophan	C16H19N3O3	301.34	2	HMDB0029028= Prolyl-Tryptophan HMDB0029091= Tryptophyl-Proline
	HMDB0029052	Serylvaline	C8H16N2O4	204.224	2	HMDB0029052= Serylvaline HMDB0029136= Valyl-Serine
	HMDB0029096	Tryptophyl-Valine	C16H21N3O3	303.356	2	HMDB0029096= Tryptophyl-Valine HMDB0029138= Valyl-Tryptophan
	HMDB0029118	Tyrosyl-Valine	C14H20N2O4	280.32	2	HMDB0029118= Tyrosyl-Valine HMDB0029139= Valyl-Tyrosine
	HMDB0029185	5-(3',4'-Dihydroxyphenyl)-gamma-valerolactone	C11H12O4	208.211	2	HMDB0029185= 5-(3',4'-Dihydroxyphenyl)-gamma-valerolactone HMDB0034315= 3-(3,4-Dimethoxyphenyl)-2-propenoic acid
	HMDB0029203	hesperetin-7-O-glucuronide	C21H22O12	466.392	2	HMDB0029203= hesperetin-7-O-glucuronide HMDB0041729= (-)-Epicatechin 7-O-glucuronide
	HMDB0029222	Urolithin A-3-O-glucuronide	C19H16O10	404.324	2	HMDB0029222= Urolithin A-3-O-glucuronide HMDB0060022= Urolithin A-8-O-glucuronide
	HMDB0029597	Cyclohexane	C6H12	84.1595	2	HMDB0029597= Cyclohexane HMDB0031542= Methylcyclopentane
	HMDB0029649	2,4,6-Trihydroxybenzoic acid	C7H6O5	170.119	2	HMDB0029649= 2,4,6-Trihydroxybenzoic acid HMDB0059964= 2,3,4-Trihydroxybenzoic acid
	HMDB0029728	2-Ethyl-5-methylfuran	C7H10O	110.154	2	HMDB0029728= 2-Ethyl-5-methylfuran HMDB0031541= 3-Methyl-2-cyclohexen-1-one
	HMDB0030025	1-Mercapto-2-propanone	C3H6OS	90.144	2	HMDB0030025= 1-Mercapto-2-propanone HMDB0031189= S-Methyl thioacetate
	HMDB0030254	3-(3,4,5-Trimethoxyphenyl)propanoic acid	C12H16O5	240.252	2	HMDB0030254= 3-(3,4,5-Trimethoxyphenyl)propanoic acid HMDB0061112= 3-Carboxy-4-methyl-5-propyl-2-furanpropionic acid
	HMDB0030307	2,6,8-Trimethyldecane	C13H28	184.361	2	HMDB0030307= 2,6,8-Trimethyldecane HMDB0034284= Tridecane
	HMDB0030837	Anethole	C10H12O	148.202	2	HMDB0030837= Anethole HMDB0034121= 1-Methoxy-4-(2-propenyl)benzene
	HMDB0030924	2-Tetradecanone	C14H28O	212.371	2	HMDB0030924= 2-Tetradecanone HMDB0034283= Tetradecanal
	HMDB0030928	Tridecanal	C13H26O	198.345	2	HMDB0030928= Tridecanal HMDB0034148= 2-Tridecanone
	HMDB0030930	1-Tridecene	C13H26	182.345	2	HMDB0030930= 1-Tridecene HMDB0061827= 6-Tridecene
	HMDB0030941	Undecanal	C11H22O	170.292	2	HMDB0030941= Undecanal HMDB0033713= 2-Undecanone
	HMDB0031019	2-Dodecanone	C12H24O	184.318	2	HMDB0031019= 2-Dodecanone HMDB0033933= Lauric aldehyde
	HMDB0031046	9E-Heptadecenoic acid	C17H32O2	268.435	2	HMDB0031046= 9E-Heptadecenoic acid HMDB0060038= 10Z-Heptadecenoic acid
	HMDB0031078	Pentadecanal	C15H30O	226.398	2	HMDB0031078= Pentadecanal HMDB0031081= 2-Pentadecanone
	HMDB0031265	1-Nonanol	C9H20O	144.255	2	HMDB0031265= 1-Nonanol HMDB0033916= 2-Nonanol
	HMDB0031293	2,3-Octanedione	C8H14O2	142.196	2	HMDB0031293= 2,3-Octanedione HMDB0031343= Methyl cyclohexanecarboxylate
	HMDB0031445	Undecane	C11H24	156.308	2	HMDB0031445= Undecane HMDB0037268= xi-4-Methyldecane
	HMDB0031450	N-Decane	C10H22	142.282	2	HMDB0031450= N-Decane HMDB0061806= 3,3,5-Trimethylheptane
	HMDB0031455	p-Menthane	C10H20	140.266	2	HMDB0031455= p-Menthane HMDB0061803= cis-3-Decene
	HMDB0031473	1,3-Dithiane	C4H8S2	120.236	2	HMDB0031473= 1,3-Dithiane HMDB0041389= Methyl 2-propenyl disulfide
	HMDB0032051	alpha-Terpineol acetate	C12H20O2	196.286	2	HMDB0032051= alpha-Terpineol acetate HMDB0061816= 3,7-Dimethyl-2,6-octadien-1-ylacetate
	HMDB0032133	Bisphenol A	C15H16O2	228.286	2	HMDB0032133= Bisphenol A HMDB0061836= bis(Benzyloxy)methane
	HMDB0032582	2-Biphenylol	C12H10O	170.207	2	HMDB0032582= 2-Biphenylol HMDB0034446= Diphenyl ether
	HMDB0032913	4-(2,6,6-Trimethyl-1-cyclohexen-1-yl)-2-butanone	C13H22O	194.313	2	HMDB0032913= 4-(2,6,6-Trimethyl-1-cyclohexen-1-yl)-2-butanone HMDB0036823= Theaspirane
	HMDB0032965	2,4-Dimethylfuran	C6H8O	96.1271	2	HMDB0032965= 2,4-Dimethylfuran HMDB0033182= 2,5-Dimethylfuran
	HMDB0032972	2,6-Dimethylpyridine	C7H9N	107.153	2	HMDB0032972= 2,6-Dimethylpyridine HMDB0033871= Benzylamine
	HMDB0033792	Hexadecane	C16H34	226.441	2	HMDB0033792= Hexadecane HMDB0061855= 4-Methylpentadecane
	HMDB0034289	Nonadecane	C19H40	268.521	2	HMDB0034289= Nonadecane HMDB0061863= 3-Methyloctadecane
	HMDB0035248	2,6-Dimethylpyrazine	C6H8N2	108.141	2	HMDB0035248= 2,6-Dimethylpyrazine HMDB0035289= 2,5-Dimethylpyrazine
	HMDB0035907	Linalyl oxide	C10H18O2	170.249	2	HMDB0035907= Linalyl oxide HMDB0040726= (±)-cis-Linalyl oxide
	HMDB0036453	3,4-Dihydrocadalene	C15H20	200.319	2	HMDB0036453= 3,4-Dihydrocadalene HMDB0059829= Isolongifolene, 4,5,9,10-dehydro-
	HMDB0036648	7-Isopropyl-1,4-dimethylazulene	C15H18	198.303	2	HMDB0036648= 7-Isopropyl-1,4-dimethylazulene HMDB0059698= Cadalene
	HMDB0041693	5-(3',5'-Dihydroxyphenyl)-gamma-valerolactone 3-O-glucuronide	C17H20O10	384.335	2	HMDB0041693= 5-(3',5'-Dihydroxyphenyl)-gamma-valerolactone 3-O-glucuronide HMDB0059989= 5-(3',4'-Dihydroxyphenyl)-gamma-valerolactone-4'-O-glucuronide
	HMDB0041706	Caffeic acid 3-sulfate	C9H8O7S	260.221	2	HMDB0041706= Caffeic acid 3-sulfate HMDB0041708= Caffeic acid 4-sulfate
	HMDB0041742	Hesperetin 3',7-O-diglucuronide	C28H30O18	654.527	2	HMDB0041742= Hesperetin 3',7-O-diglucuronide HMDB0041744= Hesperetin 5,7-O-diglucuronide
	HMDB0041743	Hesperetin 3'-O-glucuronide	C22H22O12	478.403	2	HMDB0041743= Hesperetin 3'-O-glucuronide HMDB0041745= Hesperetin 7-O-glucuronide
	HMDB0059696	1,2,3,4,Tetrahydro-1,5,7-trimethylnapthalene	C13H18	174.282	2	HMDB0059696= 1,2,3,4,Tetrahydro-1,5,7-trimethylnapthalene HMDB0061824= 1-Methyl-4-(1-methyl-2-propenyl)-benzene
	HMDB0059701	1,6,7-Trimethylnaphthalene	C13H14	170.25	2	HMDB0059701= 1,6,7-Trimethylnaphthalene HMDB0059733= 1,4,5-Trimethyl-naphtalene
	HMDB0059732	2-(2-Phenylacetoxy)propionylglycine	C13H15NO5	265.262	2	HMDB0059732= 2-(2-Phenylacetoxy)propionylglycine HMDB0059772= N-Phenylacetylglutamic acid
	HMDB0059768	3,4-Methylene suberic acid	C10H14O4	198.216	2	HMDB0059768= 3,4-Methylene suberic acid HMDB0059779= 2,3-Methylene suberic acid
	HMDB0059805	5-Hydroxyindole	C8H7NO	133.147	2	HMDB0059805= 5-Hydroxyindole HMDB0061918= 1,3-Dihydro-(2H)-indol-2-one
	HMDB0059806	Phenylglucuronide	C12H14O7	270.235	2	HMDB0059806= Phenylglucuronide HMDB0060014= Phenol glucuronide
	HMDB0059837	Indane	C9H10	118.176	2	HMDB0059837= Indane HMDB0059899= alpha-Methylstyrene
	HMDB0059907	Tetradecane	C14H30	198.388	2	HMDB0059907= Tetradecane HMDB0061924= 2,3,5,8-Tetramethyldecane
	HMDB0059911	Paracetamol sulfate	C8H9NO5S	231.226	2	HMDB0059911= Paracetamol sulfate HMDB0059994= Benzeneacetamide-4-O-sulphate
	HMDB0059968	3-hydroxybenzoic acid-3-O-sulphate	C7H6O6S	218.184	2	HMDB0059968= 3-hydroxybenzoic acid-3-O-sulphate HMDB0059982= 4-hydroxybenzoic acid-4-O-sulphate
	HMDB0059971	4-Hydroxy-5-(3',4'-dihydroxyphenyl)-valeric acid-O-glucuronide	C17H22O11	402.35	2	HMDB0059971= 4-Hydroxy-5-(3',4'-dihydroxyphenyl)-valeric acid-O-glucuronide HMDB0059973= 4-Hydroxy-5-(3',5'-dihydroxyphenyl)-valeric acid-O-glucuronide
	HMDB0059972	4-Hydroxy-5-(3',4'-dihydroxyphenyl)-valeric acid-O-methyl-O-glucuronide	C18H26O12	434.392	2	HMDB0059972= 4-Hydroxy-5-(3',4'-dihydroxyphenyl)-valeric acid-O-methyl-O-glucuronide HMDB0059974= 4-Hydroxy-5-(3',5'-dihydroxyphenyl)-valeric acid-O-methyl-O-glucuronide
	HMDB0059975	4-Hydroxy-5-(3'-hydroxyphenyl)-valeric acid-3'-O-sulphate	C11H14O7S	290.29	2	HMDB0059975= 4-Hydroxy-5-(3'-hydroxyphenyl)-valeric acid-3'-O-sulphate HMDB0059976= 4-Hydroxy-5-(4'-hydroxyphenyl)-valeric acid-4'-O-sulphate
	HMDB0059978	4-Hydroxy-5-(dihydroxyphenyl)-valeric acid-O-sulphate	C11H14O8S	306.289	2	HMDB0059978= 4-Hydroxy-5-(dihydroxyphenyl)-valeric acid-O-sulphate HMDB0059979= 4-Hydroxy-5-(dihydroxyphenyl)-valeric acid-O-sulphate III
	HMDB0060016	Pyrogallol-1-O-sulphate	C6H6O6S	206.173	2	HMDB0060016= Pyrogallol-1-O-sulphate HMDB0060018= Pyrogallol-2-O-sulphate
	HMDB0060027	5-(3',4',5'-trihydroxyphenyl)-gamma-valerolactone-O-methyl-4'-O-glucuronide	C18H22O11	414.361	2	HMDB0060027= 5-(3',4',5'-trihydroxyphenyl)-gamma-valerolactone-O-methyl-4'-O-glucuronide HMDB0060028= 5-(3',4',5'-trihydroxyphenyl)-gamma-valerolactone-O-methyl-5'-O-glucuronide
	HMDB0061014	<i>para</i>-hydroxyatorvastatin	C33H35FN2O6	574.639	2	HMDB0061014= <i>para</i>-hydroxyatorvastatin HMDB0061015= <i>ortho</i>-hydroxyatorvastatin
	HMDB0061697	1-Stearoylglycerophosphoglycerol	C24H49O9P	512.614	2	HMDB0061697= 1-Stearoylglycerophosphoglycerol HMDB0061703= 2-Stearoylglycerophosphoglycerol
	HMDB0061809	1-Methyl-4-(1-methylpropyl)-benzene	C11H16	148.245	2	HMDB0061809= 1-Methyl-4-(1-methylpropyl)-benzene HMDB0061810= 2,4-Dimethyl-1-(1-methylethyl)-benzene
	HMDB0061813	1-(1-Methylethenyl)-4-(1-methylethyl)benzene	C12H16	160.255	2	HMDB0061813= 1-(1-Methylethenyl)-4-(1-methylethyl)benzene HMDB0061814= 1-(1-methylethenyl)-3-(1-methylethyl)-benzene
	HMDB0061817	1,1'-Ethylidenebis-cyclopentane	C12H22	166.303	2	HMDB0061817= 1,1'-Ethylidenebis-cyclopentane HMDB0061818= (E,Z)-2,4-Dodecadiene
	HMDB0061823	3-Hexenyl salicylic acid	C13H16O3	220.264	2	HMDB0061823= 3-Hexenyl salicylic acid HMDB0061942= cis-3-Hexenyl salicylate
	HMDB0061825	1-Phenylheptane	C13H20	176.298	2	HMDB0061825= 1-Phenylheptane HMDB0061826= 1-Methyl-2-n-hexylbenzene
	HMDB0061832	1-Acetyl-2-methylcyclopentene	C14H24	192.34	2	HMDB0061832= 1-Acetyl-2-methylcyclopentene HMDB0061847= 1,2-Dimethyl-3,5-bis(1-methylethenyl)cyclohexane
	HMDB0062119	Hexyl valerate	C11H22O2	186.295	2	HMDB0062119= Hexyl valerate HMDB0094659= 1,1-Dimethylethyl heptanoic acid
	HMDB0112260	(3R,6'R)-3-Hydroxy-3',4'-didehydro-beta,gamma-carotene	C40H54O	550.871	2	HMDB0112260= (3R,6'R)-3-Hydroxy-3',4'-didehydro-beta,gamma-carotene HMDB0112261= 2',3'-Anhydrolutein

## Sheet: 6_DeltaRI-sugars
	Supplementary table 6 - RI differences sugars and sugar phosphates
	Retention indices and their difference for different classes of sugars or sugar derivatives,
	as stored in the Golm Metabolome Database (GMD) or measured on our (similar) system.
	Class	Compound	GMD-RI	DRI to previous compound	measured RI	DRI to GMD		Average Deviation between subsequent compounds in GMD:
	Pentose	Xylose (1MEOX) (4TMS) MP	1636.65		1651	14.35		5.05035	RI units
		Lyxose (1MEOX) (4TMS) BP	1637.95	1.3
		Lyxose (1MEOX) (4TMS) MP	1650.19	12.24				Average deviation between setups:
		Arabinose (1MEOX) (4TMS) MP	1651.53	1.34				7.598	RI units
		Arabinose (1MEOX) (4TMS) BP	1660.36	8.83
		Xylulose (1MEOX) (4TMS) MP	1665.55	5.19
		Ribulose (1MEOX) (4TMS) MP	1667.1	1.55
		Ribose (1MEOX) (4TMS) BP	1668.07	0.97
		Ribose (1MEOX) (4TMS) MP	1668.16	0.09	1672	3.84
		Ribulose (1MEOX) (4TMS) BP1	1671.45	3.29
		Ribulose (1MEOX) (4TMS) BP2	1687.63	16.18
	Triose-phoshate	Glyceraldehyde-3-phosphate (1MEOX) (3TMS) BP	1700.02		1712	11.98
		Glyceraldehyde-3-phosphate (1MEOX) (3TMS) MP	1712.43	12.41
		Glycerol-2-phosphate (4TMS)	1714.1	1.67
		Dihydroxyacetone phosphate (1MEOX) (3TMS) MP	1735.55	21.45	1739	3.45
		Dihydroxyacetone phosphate (1MEOX) (3TMS) BP	1746.58	11.03	1751	4.42
		Glycerol-3-phosphate (4TMS)	1750.51	3.93	1756	5.49
		Glyceric acid-2-phosphate (4TMS)	1766.25	15.74
		Glyceric acid-3-phosphate (4TMS)	1791.68	25.43	1802	10.32
	Hexose	Tagatose (1MEOX) (5TMS) BP	1830.22
		Psicose (1MEOX) (5TMS) BP	1838	7.78
		Psicose (1MEOX) (5TMS) MP	1849.82	11.82
		Tagatose (1MEOX) (5TMS) MP	1850.86	1.04
		Sorbose (1MEOX) (5TMS) BP	1852.53	1.67
		Fructose (1MEOX) (5TMS) MP	1853.97	1.44	1862	8.03
		Sorbose (1MEOX) (5TMS) MP	1858.01	4.04
		Inositol, allo- (6TMS)	1861.26	3.25
		Allose (1MEOX) (5TMS) MP	1861.72	0.46
		Fructose (1MEOX) (5TMS) BP	1863.13	1.41	1872	8.87
		Glucopyranoside, 1-O-methyl-, alpha- (4TMS)	1868.11	4.98
		Gulose (1MEOX) (5TMS) MP	1868.11	0
		Mannose (1MEOX) (5TMS) MP	1868.4	0.29	1876	7.6
		Idose (1MEOX) (5TMS) MP	1871.46	3.06
		Talose (1MEOX) (5TMS) MP	1872.62	1.16
		Galactose (1MEOX) (5TMS) MP	1875.88	3.26	1880	4.12
		Glucopyranose, D- (5TMS)	1879.37	3.49
		Glucose (1MEOX) (5TMS) MP	1879.74	0.37	1886	6.26
		Altrose (1MEOX) (5TMS) MP	1880.27	0.53
		Glucopyranoside, 1-O-methyl-, beta-D- (4TMS)	1883.77	3.5
		Mannose (1MEOX) (5TMS) BP	1884.18	0.41
		Allose (1MEOX) (5TMS) BP	1885.22	1.04
		Altrose (1MEOX) (5TMS) BP	1887.54	2.32
		Gulose (1MEOX) (5TMS) BP	1891.97	4.43
		Talose (1MEOX) (5TMS) BP	1892.07	0.1
		Idose (1MEOX) (5TMS)	1897.39	5.32
		Glucose (1MEOX) (5TMS) BP	1898.54	1.15	1904	5.46
		Galactose (1MEOX) (5TMS) BP	1904.65	6.11
	Pentose-Phosphate	Ribulose-5-phosphate (1MEOX) (5TMS) BP	2087.74		2096	8.26
		Ribose-5-phosphate (1 MEOX) (5TMS) MP	2094.65	6.91	2103	8.35
		Xylulose-5-phosphate (1MEOX) (5TMS) MP	2098.32	3.67
		Ribose-5-phosphate (1 MEOX) (5TMS) BP	2098.33	0.01	2105	6.67
		Ribose-5-phosphate (1 MEOX) (5TMS) MP	2101.36	3.03
		Ribulose-5-phosphate (1MEOX) (5TMS) MP	2102.96	1.6	2112	9.04
		Xylulose-5-phosphate (1MEOX) (5TMS) BP	2111.18	8.22
	Hexose-phosphate	Fructose-1-phosphate (1MEOX) (6TMS) MP	2282.83		2291	8.17
		Fructose-6-phosphate (1MEOX) (6TMS) MP	2293.38	10.55	2302	8.62
		Mannose-6-phosphate (1MEOX) (6TMS) MP	2294.95	1.57
		Galactose-6-phosphate (1MEOX) (6TMS)	2296.03	1.08
		Glucose-6-phosphate (1MEOX) (6TMS) MP	2307.34	11.31	2316	8.66
		Mannose-6-phosphate (1MEOX) {BP} (6TMS)	2307.69	0.35
		Glucose-6-phosphate (1MEOX) (6TMS) BP	2328.97	21.28	2317
		Galactose-6-phosphate (1MEOX) (6TMS)	2330.19	1.22

## Sheet: 7_Ident-Mix composition
	Supplementary table 7 - Composition of the Ident-Mix
	Stocks were typically prepared with 1mg/ml in water or another appropiate solvent.
	From these stocks different amounts (from 1µl to 20µl - based on response) were used for each aliquot.
					Amount per aliquot
	Metabolite name	Company	Substance name	MW [g/mol]	Amount Ident A [in µg]	Amount Ident B [in µg]	Amount Ident C [in µg]	Amount Ident D [in µg]	Amount Ident A [in nmol]	Amount Ident B [in nmol]	Amount Ident C [in nmol]	Amount Ident D [in nmol]
	Acetoacetate	Sigma	Lithium acetoacetate	108.02			3	3			27.7726	27.7726
	Aconitic acid, cis-	Aldrich	cis-Aconitic acid	174.11	1			1	5.7435			5.7435
	Adenine	Fluka	Adenine	135.13			0.5	0.5			3.70014	3.70014
	Adenosine	Sigma	Adenosine	267.25	1	1			3.74181	3.74181
	Alanine	Sigma	L-Alanine	89.09		5	5			56.123	56.123
	Alanine, beta-	Aldrich	β-Alanine	89.09	1			1	11.2246			11.2246
	AMP	Sigma	Adenosine 5′-monophosphate sodium salt	347.22	4		4		11.5201		11.5201
	Arabitol	VWR	D-(+)-Arabitol	152.14			1	1			6.57289	6.57289
	Arginine	Sigma	L-Arginine	174.2	4		4		22.9621		22.9621
	Asparagine	Sigma	L-Asparagine	132.12		1		1		7.56888		7.56888
	Aspartic acid	Fluka	L-Aspartic acid	133.11	2		2		15.0252		15.0252
	Butanoic acid, 2-amino-	Sigma	L-2-Aminobutyric acid	103.12			1	1			9.69744	9.69744
	Butanoic acid, 3-hydroxy-	Aldrich	3-Hydroxybutyric acid	104.1	1	1			9.60615	9.60615
	Butanoic acid, 4-amino-	Sigma	γ-Aminobutyric acid	103.12	1		1		9.69744		9.69744
	Citric acid	Aldrich	Citric acid	192.12		1		1		5.20508		5.20508
	Creatinine	Sigma-Aldrich	Creatinine	113.12		1	1			8.84017	8.84017
	Cystathionine	Sigma	L-Cystathionine	222.26	2			2	8.99847			8.99847
	Cysteine	Aldrich	L-Cysteine	121.16		1		1		8.25355		8.25355
	Cytosine	Sigma	Cytosine	111.1	8	8			72.0072	72.0072
	Dihydroxyacetone phosphate	Sigma	Dihydroxacetone phosphate	170.1	4	4			23.5156	23.5156
	Erythritol	Sigma	meso-Erythritol	122.12	20	20			163.773	163.773
	Erythrose-4-phosphate	Sigma	D-Erythrose 4-phosphate sodium salt	222.07	5			5	22.5154			22.5154
	Ethanolaminephosphate	Sigma	Ethanolaminephosphate(O-Phosphorylethanolamin)	141.06	3		3		21.2675		21.2675
	Fructose	Sigma	D-(−)-Fructose	180.16		1	1			5.55062	5.55062
	Fructose 1,6-diphosphate	Sigma	D-Fructose 1,6-bisphosphate tetra(cyclohexylammonium) salt	736.8		12	12			16.2866	16.2866
	Fructose-1-phosphate	Santa Cruz	D-Fructose 1-phosphate sodium sal	304.1		4		4		13.1536		13.1536
	Fructose-6-phosphate	Sigma	D-Fructose 6-phosphate disodium salt hydrate	304.1	1		1		3.28839		3.28839
	Fumaric acid	Sigma	Fumaric acid	116.07	1		1		8.61549		8.61549
	Galactitol	Sigma	Galactitol = Dulcitol	182.17		1	1			5.48938	5.48938
	Galactosamine	Sigma	D-(+)-Galactosamine hydrochloride	215.63			1	1			4.63757	4.63757
	Galactosamine, N-acetyl	Sigma	N-Acetyl-D-galactosamine	221.21		4		4		18.0824		18.0824
	Galactose	Sigma	D-(+)-Galactose	180.16	1		1		5.55062		5.55062
	Galacturonic acid	Sigma	D-Galacturonic acid sodium salt	212.15		1		1		4.71365		4.71365
	Gluconic acid	Sigma	D-Gluconic acid sodium salt	218.14		2	2			9.16842	9.16842
	Gluconic acid-6-phosphate	Sigma	6-Phosphogluconic acid trisodium salt	342.08	3			3	8.76988			8.76988
	Glucosamine	Sigma	D-(+)-Glucosamine hydrochloride	215.63	2	2			9.27515	9.27515
	Glucosamine, N-acetyl	Fluka	N-Acetyl-D-glucosamine	221.21	4		4		18.0824		18.0824
	Glucose	Sigma	D-(+)-Glucose	180.16		10		10		55.5062		55.5062
	Glucose-1-phosphate	Sigma	a-D-Glucose 1-phosphate	336.3			4	4			11.8941	11.8941
	Glucose-6-phosphate	Sigma	D-Glucose 6-phosphate sodium salt	282.12	1	1			3.54459	3.54459
	Glucuronic acid	Sigma	D-Glucuronic acid sodium salt monohydrate	234.14	2		2		8.5419		8.5419
	Glutamic acid	Sigma	L-Glutamic acid	147.13	2	2			13.5934	13.5934
	Glutamic acid, N-acetyl-	Aldrich	N-Acetyl-L-glutamic acid	189.17		1	1			5.28625	5.28625
	Glutamine	Sigma	L-Glutamine	146.14			2	2			13.6855	13.6855
	Glutaric acid	Sigma	Glutaric acid	132.11	1	1			7.56945	7.56945
	Glutaric acid, 2-hydroxy-	Sigma	D-α-Hydroxyglutaric acid disodium salt	192.08	1			1	5.20616			5.20616
	Glutaric acid, 2-oxo-	Fluka	α-Ketoglutaric acid	146.1		1	1			6.84463	6.84463
	Glyceric acid	Aldrich	D-Glyceric acid calcium salt dihydrate	125.1	1	1			7.99361	7.99361
	Glyceric acid-3-phosphate	Sigma	D(-)3-Phosphoglyceric acid (Glyceric acid-3-phosphate)	230		2		2		8.69565		8.69565
	Glycerol	Sigma	Glycerol	92.09			1	1			10.8589	10.8589
	Glycerol-3-phosphate	Sigma	ß-Glycerolphosphate disodium salt	216.04		1	1			4.62	4.62
	Glycine	Sigma	Glycine	75.07	1		1		13.3209		13.3209
	Homocysteine	Sigma	DL-Homocysteine	135.19	2		2		14.794		14.794
	Hypotaurine	Sigma	Hypotaurine	109.15	1		1		9.1617		9.1617
	Hypoxanthine	Fluka	Hypoxanthine	136.11		4		4		29.388		29.388
	Inosine	Sigma	Inosine	268.23			3	3			11.1844	11.1844
	Inositol, myo-	Fluka	myo-Inositol	180.16			1	1			5.55062	5.55062
	Isobutanoic acid, 3-amino-	Aldrich	DL-3-Aminoisobutyric acid	103.12		2	2			19.3949	19.3949
	Isocitric acid	Sigma	DL-Isocitric acid trisodium salt hydrate	258.07	1		1		3.87492		3.87492
	Isoleucine	Sigma-Aldrich	L-Isoleucine	131.18	1			1	7.62311			7.62311
	Lactic acid	AppliChem	L(+)-Lactic Acid sodium salt	112.06		10	10			89.2379	89.2379
	Lactose, alpha-	Sigma	D-Lactose monohydrate	360.32		1		1		2.77531		2.77531
	Leucine	Sigma	L-Leucine	131.17		1	1			7.62369	7.62369
	Lysine	Sigma	L-Lysine monohydrochloride	146.19	1.25		1.25		8.55052		8.55052
	Maleic acid	Fluka	Maleic acid	116.08		1	1			8.61475	8.61475
	Malic acid	Sigma	L-(−)-Malic acid	134.09		1		1		7.45768		7.45768
	Maltose	Sigma	D-(+)-Maltose monohydrate	360.31			1	1			2.77539	2.77539
	Mannose	Fluka	D-(+)-Mannose	180.16	1			1	5.55062			5.55062
	Methionine	Sigma	L-Methionine	149.21			2	2			13.4039	13.4039
	Ornithine	Sigma	L-Ornithine monohydrochloride	168.16		1		1		5.94672		5.94672
	Pantothenic acid, D-	Sigma	D-Pantothenic acid hemicalcium salt	476.53	1			1	2.0985			2.0985
	Phenylalanine	Sigma	L-Phenylalanine	165.19		1	1			6.05364	6.05364
	Phosphoenolpyruvic acid	Sigma	Phospho(enol)pyruvic acid tri(cyclohexylammonium) salt	465.56	5			5	10.7398			10.7398
	Proline	Sigma	L-Proline	115.13	3	3			26.0575	26.0575
	Putrescine	Sigma	Putrescine dihydrochloride	161.07	1			1	6.20848			6.20848
	Pyroglutamic acid	Sigma	L-Pyroglutamic acid	129.12	1			1	7.74473			7.74473
	Pyruvic acid	AlfaAesar	Sodium Pyruvate	86.06	1.28			1.28	14.8733			14.8733
	Pyruvic acid, 3-hydroxy-	Sigma	ß-Hydroxypyruvic acid (Pyruvic acid,3-Hydroxy)	110		5		5		45.4545		45.4545
	Ribitol (Adonitol)	Fluka	Adonitol	152.15	1	1			6.57246	6.57246
	Ribose	Sigma	D-(−)-Ribose	150.13		1		1		6.66089		6.66089
	Ribose, 2-deoxy-	Aldrich	2-Deoxy-D-ribose	134.13	1			1	7.45545			7.45545
	Ribose-5-phosphate	Sigma	D-Ribose 5-Phosphate Disodium salt	274.1			3	3			10.9449	10.9449
	Ribulose-5-phosphate	Sigma	D-Ribulose 5-phosphate sodium salt C5H9Na2O8P	274.07	3	3			10.9461	10.9461
	Serine	Sigma	L-Serine	105.09			4	4			38.0626	38.0626
	Sorbitol	Aldrich	D-Sorbitol	182.17	1			1	5.48938			5.48938
	Spermidine	Sigma	Spermidine trihydrochloride	254.63	3		3		11.7818		11.7818
	Spermine	Sigma	Spermine tetrahydrochloride (->Ident+Quant)	348.18		5		5		14.3604		14.3604
	Succinic acid	Sigma	Succinic acid	118.09	1			1	8.46812			8.46812
	Sucrose	Fluka	Sucrose	342.3	1		1		2.92141		2.92141
	Threonine	Sigma	L-Threonine	119.12			1	1			8.3949	8.3949
	Thymine	Sigma	Thymine	126.12		1		1		7.92896		7.92896
	Trehalose,a-a-	Sigma	D-(+)-Trehalose dihydrate	378.33	1	1			2.6432	2.6432
	Tryptophan	Sigma	L-Tryptophan	204.23		4	4			19.5858	19.5858
	Tyrosine	Sigma-Aldrich	L-Tyrosine disodium salt hydrate	225.15		2		2		8.88297		8.88297
	Uracil	Sigma	Uracil	112.09	1		1		8.9214		8.9214
	Urea	Sigma	Urea	60.06	1		1		16.65		16.65
	Uric acid	Sigma	Uric acid	168.11	3	3			17.8455	17.8455
	Uridine	Sigma	Uridine	244.2	1			1	4.095			4.095
	Uridine-5-monophosphate	Sigma	Uridine 5′-monophosphate disodium salt	368.15		8	8			21.7303	21.7303
	Valine	Sigma	L-Valine	117.15		1		1		8.53606		8.53606
	Xylose	Sigma	D-(+)-Xylose	150.13	1		1		6.66089		6.66089

## Sheet: 8_RI-shifts vendors_GC
	Supplementary table 8 - Retention Indices as determined on 3 different columns with nominal same dimentions and coating material
	Comparison of the retention indices for the compounds in the Ident-Mix measured by GC-MS on similar columns made by different vendors.
			Retention index on:
	Metabolite	Chemical class	Agilent	Restek	Thermo
	c10	Alkane	1000	1000	1000
	c12	Alkane	1200	1200	1200
	c15	Alkane	1500	1500	1500
	c17	Alkane	1700	1700	1700
	c19	Alkane	1900	1900	1900
	c22	Alkane	2200	2200	2200
	c28	Alkane	2800	2800	2800
	c32	Alkane	3200	3200	3200
	c36	Alkane	3600	3600	3600
	Acetoacetic acid_(1MEOX)(1TMS)_BP	Acid	1113	1119	1111
	Acetoacetic acid_(1MEOX)(1TMS)_MP	Acid	1132	1139	1130
	Aconitic acid_ cis-_(3TMS)_MP	Acid	1747	1768	1749
	Adenine_(2TMS)_MP	Nucleobase	1866	1881	1861
	Adenosine_(4TMS)_MP	Nucleobase	2646	2687	2648
	Alanine_ beta-_(2TMS)_BP	Amino acid	1189	1197	1188
	Alanine_ beta-_(3TMS)_MP	Amino acid	1432	1447	1435
	Alanine_(2TMS)_BP	Amino acid	1091	1106	1096
	Alanine_(3TMS)_MP	Amino acid	1366	1383	1369
	AMP_(5TMS)_MP	Nucleobase	3066	3118	3057
	Arabitol_(5TMS)_MP	Sugar	1708	1711	1719
	Arginine [-NH3]_(3TMS)_MP	Amino acid	1823	1845	1824
	Asparagine_(2TMS)_BP	Amino acid	1599	1609	1595
	Asparagine_(3TMS)_MP	Amino acid	1666	1689	1667
	Aspartic acid_(2TMS)_BP	Amino acid	1431	1442	1431
	Aspartic acid_(3TMS)_MP	Amino acid	1516	1540	1520
	Butanoic acid_ 2-amino-_(2TMS)_MP	Acid	1167	1180	1168
	Butanoic acid_ 3-hydroxy-_(2TMS)_MP	Acid	1155	1167	1156
	Butanoic acid_ 4-amino-_(3TMS)_MP	Acid	1525	1544	1528
	Citric acid_(4TMS)_MP	Acid	1814	1848	1819
	Creatinine_(3TMS)_MP	Amino acid	1549	1573	1549
	Cystathionine_(2TMS)_BP	Amino acid	2120	2138	2117
	Cystathionine_(3TMS)_BP	Amino acid	2164	2190	2150
	Cystathionine_(4TMS)_MP	Amino acid	2197	2247	2201
	Cysteine_(3TMS)_MP	Amino acid	1552	1574	1554
	Cytosine_(2TMS)_MP	Nucleobase	1521	1537	1517
	Cytosine_(3TMS)_BP	Nucleobase	1625	1647	1624
	Dihydroxyacetone phosphate_(1MEOX)(3TMS)_BP	Phosphate	1751	1785	1753
	Dihydroxyacetone phosphate_(1MEOX)(3TMS)_MP	Phosphate	1739	1773	1741
	Erythritol_(4TMS)_MP	Sugar	1501	1536	1503
	Erythrose-4-phosphate_(1MEOX)(4TMS)_BP	Phosphate	1893	1947	1899
	Erythrose-4-phosphate_(1MEOX)(4TMS)_MP	Phosphate	1902	1959	1910
	Ethanolaminephosphate_(4TMS)_MP	Phosphate	1777	1810	1780
	Fructose_(1MEOX)(5TMS)_BP	Sugar	1871	1927	1880
	Fructose_(1MEOX)(5TMS)_MP	Sugar	1862	1914	1871
	Fructose-1_6-diphosphate_(1MEOX)(7TMS)_BP	Phosphate	2699	2788	2711
	Fructose-1_6-diphosphate_(1MEOX)(7TMS)_MP	Phosphate	2697	2795	2717
	Fructose-1-phosphate_(1MEOX)(6TMS)_MP	Phosphate	2291
	Fructose-6-phosphate_(1MEOX)(6TMS)_MP	Phosphate	2300	2385	2316
	Fumaric acid_(2TMS)_MP	Acid	1363	1369	1364
	Galactitol_(6TMS)_MP	Sugar	1930	1995	1945
	Galactosamine_ N-acetyl-_(1MEOX)(4TMS)_BP	Sugar	1933	2135	2073
	Galactosamine_ N-acetyl-_(1MEOX)(4TMS)_MP	Sugar	2101	2151	2108
	Galactosamine_(1MEOX)(5TMS)_BP	Sugar	1933	1995	1928
	Galactosamine_(1MEOX)(5TMS)_MP	Sugar	1927	1988	1902
	Galactose_(1MEOX)(5TMS)_MP	Sugar	1878	1949	1893
	Galactose_(1MEOX)(5TMS)_MP	Sugar	1887	1949	1894
	Galacturonic acid_(1MEOX)(5TMS)_BP	Sugar	1957	1958	1968
	Galacturonic acid_(1MEOX)(5TMS)_MP	Sugar	1934	1999	1960
	Gluconic acid_(6TMS)_MP	Sugar	1996	2060	2009
	Gluconic acid-6-phosphate_(7TMS)_MP	Phosphate	2425	2512	2440
	Glucosamine_ N-acetyl-_(1MEOX)(4TMS)_BP	Sugar	2075	2127	2082
	Glucosamine_ N-acetyl-_(1MEOX)(4TMS)_MP	Sugar	2080	2132	2088
	Glucosamine_(1MEOX)(5TMS)_BP	Sugar	1927	1988	1933
	Glucosamine_(1MEOX)(5TMS)_MP	Sugar	1933	1994	1937
	Glucose_(1MEOX)(5TMS)_BP	Sugar	1902	1966	1914
	Glucose_(1MEOX)(5TMS)_MP	Sugar	1885	1946	1894
	Glucose-1/6-phosphate_(1MEOX)(6TMS)_MP	Phosphate	2315	2399	2330
	Glucose-6-phosphate_(1MEOX)(6TMS)_BP	Phosphate	2316	2420	2331
	Glucuronic acid_(1MEOX)(5TMS)_BP	Sugar	1943	1990	1954
	Glucuronic acid_(1MEOX)(5TMS)_MP	Sugar	1924	2006	1936
	Glutamic acid_ N-acetyl-_(2TMS)_MP	Amino acid	1784	1799	1780
	Glutamic acid_(2TMS)_BP	Amino acid	1532	1543	1531
	Glutamic acid_(3TMS)_MP	Amino acid	1618	1640	1621
	Glutamine_(3TMS)_MP	Amino acid	1771	1793	1772
	Glutaric acid_ 2-hydroxy-_(3TMS)_MP	Acid	1573	1596	1577
	Glutaric acid_ 2-oxo-_(1MEOX)(2TMS)_MP	Acid	1577	1596	1577
	Glutaric acid_(2TMS)_MP	Acid	1415	1424	1416
	Glyceric acid_(3TMS)_MP	Acid	1339	1362	1344
	Glyceric acid-3-phosphate_(4TMS)_MP	Phosphate	1802	1840	1805
	Glycerol_(3TMS)_MP	Sugar	1280	1303	1285
	Glycerol-3-phosphate_(4TMS)_MP	Phosphate	1756	1794	1761
	Glycine_(2TMS)_BP	Amino acid	1117	1124	1116
	Glycine_(3TMS)_MP	Amino acid	1313	1330	1315
	Homocysteine_(2TMS)_MP	Amino acid	1583	1590	1580
	Homocysteine_(3TMS)_BP	Amino acid	1662	1680	1661
	Hypotaurine_(3TMS)_MP	Amino acid	1597	1615	1597
	Hypoxanthine_(2TMS)_MP	Nucleobase	1807	1822
	Inosine_(4TMS)_MP	Nucleobase	2586	2647	2607
	Inositol_ myo-_(6TMS)_MP	Sugar	2088	2140	2100
	Isobutanoic acid_ 3-amino-_(2TMS)_BP	Acid	1208	1220	1208
	Isobutanoic acid_ 3-amino-_(3TMS)_MP	Acid	1458	1475	1460
	Isocitric acid_(4TMS)_MP	Acid	1817	1852	1822
	Isoleucine_(1TMS)_BP	Amino acid	1175	1179	1172
	Isoleucine_(2TMS)_MP	Amino acid	1301	1319	1303
	Lactic acid_(2TMS)_MP	Acid	1053	1065	1053
	Lactose_(1MEOX)(8TMS)_BP	Sugar	2690	2768	2711
	Lactose_(1MEOX)(8TMS)_MP	Sugar	2675	2738	2696
	Leucine_(1TMS)_BP	Amino acid	1153	1158	1151
	Leucine_(2TMS)_MP	Amino acid	1278	1295	1280
	Lysine_(3TMS)_BP	Amino acid	1851	1867	1850
	Lysine_(4TMS)_MP	Amino acid	1914	1950	1922
	Maleic acid_(2TMS)_MP	Acid	1314	1327	1313
	Malic acid_(3TMS)_MP	Acid	1486	1507	1489
	Maltose_(1MEOX)(8TMS)_BP	Sugar	2744	2817	2763
	Maltose_(1MEOX)(8TMS)_MP	Sugar	2719	2779	2739
	Mannose_(1MEOX)(5TMS)_MP	Sugar	1875	1931	1884
	Methionine_(1TMS)_BP	Amino acid	1421	1425	1417
	Methionine_(2TMS)_MP	Amino acid	1515	1532	1515
	Ornithine_(3TMS)_MP	Amino acid	1748	1768	1748
	Ornithine_(4TMS)_MP	Amino acid	1812	1841	1817
	Pantothenic acid_(3TMS)_MP	Amino acid	1995	2032	1999
	Phenylalanine_(1TMS)_BP	Amino acid	1549	1554	1542
	Phenylalanine_(2TMS)_MP	Amino acid	1625	1642	1624
	Phosphoenolpyruvic acid_(3TMS)_MP	Phosphate	1597	1624	1598
	Proline [+CO2]_(2TMS)_BP	Amino acid	1583	1597	1580
	Proline_(1TMS)_BP	Amino acid	1173	1175	1168
	Proline_(2TMS)_MP	Amino acid	1305	1318	1305
	Putrescine_(3TMS)_BP	Amino acid	1505	1522	1508
	Putrescine_(4TMS)_MP	Amino acid	1729	1754	1734
	Pyroglutamic acid_(2TMS)_MP	Amino acid	1519	1534	1516
	Pyruvic acid_ 3-hydroxy-_(1MEOX)(2TMS)_BP	Acid	1295	1314	1296
	Pyruvic acid_ 3-hydroxy-_(1MEOX)(2TMS)_MP	Acid	1346	1365	1347
	Pyruvic acid_(1MEOX)(1TMS)_MP	Acid	1047	1053	1042
	Ribitol_(5TMS)_MP	Sugar	1713	1716	1724
	Ribose_ 2-deoxy-_(1MEOX)(3TMS)_BP	Sugar	1568	1600	1574
	Ribose_ 2-deoxy-_(1MEOX)(3TMS)_MP	Sugar	1570	1601	1576
	Ribose_(1MEOX)(4TMS)_MP	Sugar	1669	1696	1678
	Ribose-5-phosphate_(1MEOX)(5TMS)_BP	Phosphate	2105
	Ribose-5-phosphate_(1MEOX)(5TMS)_MP	Phosphate	2109	2161	2115
	Ribulose-5-phosphate_(1MEOX)(5TMS)_BP	Phosphate	2101	2156	2110
	Ribulose-5-phosphate_(1MEOX)(5TMS)_MP	Phosphate	2115	2171	2125
	Serine_(2TMS)_BP	Amino acid	1263	1275	1262
	Serine_(3TMS)_MP	Amino acid	1369	1391	1374
	Serine_(4TMS)_BP	Amino acid	1571		1573
	Sorbitol_(6TMS)_MP	Sugar	1923	1991	1939
	Spermidine_(4TMS)_BP	Amino acid	2191	2220	2193
	Spermidine_(5TMS)_MP	Amino acid	2246	2296	2259
	Spermine_(5TMS)_BP	Amino acid	2713	2754
	Spermine_(5TMS)_MP	Amino acid	2668	2699
	Succinic acid_(2TMS)_MP	Acid	1326	1336	1326
	Sucrose_(8TMS)_MP	Sugar	2628	2718	2648
	Threonine_(2TMS)_BP	Amino acid	1303	1317	1303
	Threonine_(3TMS)_MP	Amino acid	1393	1417	1398
	Thymine_(2TMS)_MP	Nucleobase	1408	1424	1408
	Trehalose_a-a-_(8TMS)_MP	Sugar	2726	2794	2735
	Tryptophan_(3TMS)_MP	Amino acid	2206	2231	2208
	Tyrosine_(2TMS)_MP	Amino acid	1883	1897	1890
	UMP_(5TMS)_MP	Phosphate	2878	2882	2876
	Uracil_(2TMS)_MP	Nucleobase	1348	1363	1348
	Urea_(2TMS)_MP	Urea cycle	1249	1253	1247
	Uric acid_(4TMS)_MP	Nucleobase	2098	2142
	Uridine_(3TMS)_MP	Nucleobase	2473	2506	2468
	Valine_(1TMS)_BP	Amino acid	1085	1087	1081
	Valine_(2TMS)_MP	Amino acid	1213	1230	1215
	Xylose_(1MEOX)(4TMS)_BP	Sugar	1640	1681	1642
	Xylose_(1MEOX)(4TMS)_MP	Sugar	1649	1690

## Sheet: 9_RT-Shifts_LC
	Supplementary table 9 - Retention Times as determined by LC-MS by 2 different columns of same make and model
	Comparison of retention times for the compounds in the Ident-Mix measured by LC-MS, in 2 different experiments and compared against an early version of the Beatson in-house compound database. When multiple compounds are listed in the column "Metabolite", they are not completely separated and identifiable with the used settings, often resulting in not-baseline separated double-peaks. This might be…
			Retention time (in minutes)
	Metabolite	Chemical Class	Exp1	Exp2	in-house database	in-house database ID
	3-Phosphoglyceric acid	Phosphate	10.503	9.767	10.44	3-PHOSPHOGLYCERIC ACID
	Acetoacetate	Acid	9.279	8.317
	Aconitic acid	Acid	10.687	9.635	9.9	cis-aconitate
	Adenine	Nucleobase	3.106	3.175	3.11	ADENINE
	Adenosine	Nucleobase	2.942	3.008	2.97	ADENOSINE
	Alanine	Amino acid	7.726	7.744	7.85	Alanine
	Alanine, beta-	Amino acid	8.267	8.291	8.4	beta Alanine
	AMP	Nucleobase	8.003	7.404	7.85	ADENOSINE 5'-MONOPHOSPHATE
	Arabitol+Ribitol	sugar	5.783	5.772
	Arginine	Amino acid	13.535	14.123	13.77	L-ARGININE
	Asparagine	Amino acid	8.196	8.108	8.15	L-ASPARAGINE
	Aspartic acid	Amino acid	8.629	8.14	8.52	L-ASPARTATE
	Butanoic acid, 2-amino-	Acid	6.75	6.783
	Butanoic acid, 3-hydroxy-	Acid	2.677	2.589	2.6	3-HYDROXYBUTYRIC ACID
	Butanoic acid, 4-amino-	Acid	8.243	8.296	8.22	GABA (4-AMINOBUTANOATE)
	Citric acid	Acid	11.003	10.25	11.02	CITRATE
	Creatinine	Amino acid	3.239	3.289	3.23	CREATININE
	Cystathionine	Amino acid	9.651	9.548	9.68	L-CYSTATHIONINE
	Cystine (from Cysteine)	Amino acid	9.036	8.737	8.98	L-CYSTINE
	Cytosine	Nucleobase	4.314	4.337	4.26	CYTOSINE
	DHAP	Phosphate	9.056	8.403	8.96	DIHYDROXYACETONE PHOSPHATE (DHAP)
	Erythritol	sugar	4.563	4.552	4.48	ERYTHRITOL
	Ethanolaminephosphate	Phosphate	9.305	9.054	9.24	ETHANOLAMINE PHOSPHATE
	Fructose	sugar	6.373	6.374
	Fructose 1,6-bisphosphate	Phosphate	10.831	10.047	11.33	FRUCTOSE 1,6-BISPHOSPHATE
	Fructose6-phosphate + Fructose 1-phosphate	Phosphate	9.626	9.112
	Fumarate & Maleate	Acid	9.696	8.821	9.64	FUMARATE
	Galactitol	sugar	7.052	7.048	6.97	GALACTITOL
	Galactosamine	sugar	7.782	7.91	7.81	D-(+)-GALACTOSAMINE
	Gluconic acid	sugar	7.508	6.853	7.38	GLUCONIC ACID
	Gluconic acid-6-phosphate	Phosphate	10.952	10.212	10.9	6-PHOSPHOGLUCONIC ACID
	Glucosamine	sugar	7.409	7.569	7.44	D-(+)-GLUCOSAMINE
	Glucose	sugar	7.59	7.649	7.65	Glucose
	Glucose6-phosphate + ?	Phosphate	10.219	9.732	10.18	D-GLUCOSE-6-PHOSPHATE
	Glucuronate + Galacturonate	sugar	9.115	8.545	9.01	D-GLUCURONIC ACID
	Glutamic acid	Amino acid	8.304	7.812	8.17	L-GLUTAMIC ACID
	Glutamic acid, N-acetyl-	Amino acid	8.351	7.458	8.27	N-ACETYL-DL-GLUTAMIC ACID
	Glutamine	Amino acid	8.102	8.085	8.07	L-GLUTAMINE
	Glutaric acid	Acid	8.736	7.847	8.66	GLUTARATE
	Glutaric acid, 2-hydroxy-	Acid	9.115	8.263	8.8	2-Hydroxyglutarate
	Glutaric acid, 2-oxo-	Acid	9.278	8.32	8.7	aKG
	Glyceric acid	Acid	4.854	3.92	4.62	GLYCERATE
	Glycerol	sugar	3.504	3.539	3.47	GLYCEROL
	Glycerol-3-phosphate	Phosphate	8.856	8.214	8.74	GLYCEROL 3-PHOSPHATE
	Glycine	Amino acid	8.483	8.498	8.44	GLYCINE
	GMP	Nucleobase	10.059	9.557	9.99	GUANOSINE 5'-MONOPHOSPHATE
	Hypotaurine	Amino acid	7.912	7.908	7.88	HYPOTAURINE
	Hypoxanthine	Nucleobase	3.661	3.647	3.61	HYPOXANTHINE
	Inosine	Nucleobase	4.411	4.309	4.34	INOSINE
	Inositol, myo-	sugar	9.273	9.311
	Isobutanoic acid, 3-amino-	Acid	7.159	7.209	7.13	3-AMINOISOBUTANOATE
	Isocitric acid	Acid	11.438	10.538
	Isoleucine	Amino acid	4.316	4.428	4.32	L-ISOLEUCINE
	Lactic Acid	Acid	2.93	2.6	2.9	Lactate
	Leucine	Amino acid	3.977	4.055	3.96	LEUCINE
	Lysine	Amino acid	13.066	13.622	13.3	L-LYSINE
	Malic Acid	Acid	9.631	8.813	9.54	MALATE
	Maltose + Lactose + Trehalose	sugar	8.84	8.897	8.87	D-LACTOSE + D-(+)-TREHALOSE
	Mannose	sugar	7.013
	Methionine	Amino acid	4.576	4.608	4.56	L-METHIONINE
	N-Acetyl-Glucosamine + N-Acetyl-Galactosamine	sugar	4.785	4.819	4.81	N-ACETYL-D-GLUCOSAMINE
	Ornithine	Amino acid	12.208	12.7	12.45	L-ORNITHINE
	Pantothenic acid	Amino acid	2.611	2.598	2.6	D-PANTOTHENIC ACID
	Phenylalanine	Amino acid	3.561	3.56	3.37	L-PHENYLALANINE
	Phosphoenolpyruvic acid	Phosphate	10.823	10.037	10.77	PHOSPHO(ENOL)PYRUVIC ACID (PEP)
	Proline	Amino acid	5.932	5.953	5.85	L-PROLINE
	Pyroglutamic acid	Amino acid	3.438	3.021	3.36	5-OXO-PROLINE
	Pyruvic acid	Acid	2.603	2.589	2.9	Pyruvate
	Ribulose-5-phosphate	Phosphate	9.303	8.675
	Serine	Amino acid	8.498	8.488	8.47	L-SERINE
	Sorbitol	sugar	6.802	6.801
	Succinic acid	Acid	8.991	8.073	8.89	SUCCINATE
	Sucrose	sugar	8.192	8.222
	Taurine	Amino acid	7.573	7.377	7.53	TAURINE
	Threonine	Amino acid	7.337	7.325	7.31	L-THREONINE
	Thymine	Nucleobase	2.601	2.596	2.58	THYMINE
	Tryptophan	Amino acid	4.996	5.002	4.92	L-TRYPTOPHAN
	Tyrosine	Amino acid	6.461	6.414	6.4	L-TYROSINE
	UMP	Phosphate	8.935	8.289	8.85	URIDINE-5-MONOPHOSPHATE
	Uracil	Nucleobase	2.826	2.86	2.81	URACIL
	Uridine	Nucleobase	3.491	3.491	3.45	URIDINE
	Valine	Amino acid	5.526	5.554	5.47	L-VALINE

## Sheet: 10_GC-MS_setup
	Supplementary table 10 - Temperature gradient comparison
	Comparison between the method used for generating the GMD and the one used here. Besides modificating the gas-flow and the temperature most of the other properties (e.g. column type) are identical. Additionally in the retention index compounds the C18 alkane was replaced by the C17 alkane.
		GMD-method	our method
	Carrier gas	He	He
	flow	0.6 mL/min	1.2 mL/min
	Start Temp	1 min @ 70 °C	2 min @ 67.5 °C
	ramp 1	9 °C/min to 350 °C	5 °C/min to 120 °C
	ramp 2		7 °C/min to 200 °C
	ramp 3		12 °C/min to 320 °C
	final hold	5 min @ 350 °C	6 min @ 320 °C
	t 1/min	TGMD-method 1/°C	Tour method 1/°C
	0	70	67.5
	1	70	67.5
	2	79	67.5
	12.5	173.5	120
	24	277	200
	31	350	284
	34	350	320
	36	350	320
	40	NA	320
		inferred
